# Supplementary material for: Analyses of inter-individual variations of sperm DNA methylation and their potential implications in cattle
Source: BMC Genomics. 2019 Nov 21;20:888. doi: 10.1186/s12864-019-6228-6 (PMC6873545; doi:10.1186/s12864-019-6228-6)
Supplement: Supplementary file 2 — Additional file 2: Table S1. Identified methylation haplotype blocks (MHBs) in sperm DNA methylation. Table S2. Identified highly variable methylated regions (HVMRs), hypomethylated conserved regions (Hypo CMRs) and hypermethylated conserved regions (Hyper CMRs). Table S3. Significant VMRs associated with bovine complex traits and the most significant meQTL within 1 Mb of these VMRs. Some meQTL were within the reproduction-related QTLs (https://www.animalgenome.org/cgi-bin/QTLdb/BT/index). Table S4. Sperm sample description. Table S5. Statistics summary of predicted transmitting ability (PTA) values and the accuracy for Bovine complex traits in association studies with VMRs. [file 12864_2019_6228_MOESM2_ESM.xlsx]

## Sheet: Table S1
Table S1. Identified methylation haplotype blocks (MHBs) in sperm DNA methylation.
Chromosome	Start	End	ID	CG numbers within MHB
chr1	66460	66479	chr1:63577:69614,B016	3
chr1	123991	124009	chr1:95290:201051,B175	3
chr1	321635	321866	chr1:320482:510800,B021	13
chr1	442911	442934	chr1:320482:510800,B1529	3
chr1	605965	606089	chr1:550727:610836,B402	4
chr1	606433	606450	chr1:550727:610836,B404	3
chr1	733668	733704	chr1:733550:761492,B011	4
chr1	805851	805868	chr1:762226:892816,B293	3
chr1	859507	859538	chr1:762226:892816,B818	4
chr1	859597	859704	chr1:762226:892816,B822	7
chr1	859806	859844	chr1:762226:892816,B830	3
chr1	1071500	1071555	chr1:1045447:1594972,B197	3
chr1	1408426	1408576	chr1:1045447:1594972,B4236	3
chr1	1430343	1430366	chr1:1045447:1594972,B4552	3
chr1	1701113	1701131	chr1:1648442:1704442,B696	3
chr1	1701151	1701176	chr1:1648442:1704442,B698	4
chr1	1701242	1701285	chr1:1648442:1704442,B701	3
chr1	1776570	1776595	chr1:1740567:1780418,B622	3
chr1	1776807	1776855	chr1:1740567:1780418,B660	5
chr1	1777272	1777310	chr1:1740567:1780418,B708	5
chr1	1801724	1801794	chr1:1780485:1824565,B342	6
chr1	1801867	1801876	chr1:1780485:1824565,B346	3
chr1	1824743	1824784	chr1:1824645:1866810,B017	6
chr1	1824800	1824822	chr1:1824645:1866810,B019	3
chr1	1824832	1824914	chr1:1824645:1866810,B020	6
chr1	1824932	1824950	chr1:1824645:1866810,B025	4
chr1	1824965	1824986	chr1:1824645:1866810,B027	3
chr1	1937717	1937744	chr1:1868856:2392605,B711	4
chr1	2394474	2394504	chr1:2392622:2533370,B048	3
chr1	2414702	2414707	chr1:2392622:2533370,B523	3
chr1	2419508	2419585	chr1:2392622:2533370,B669	3
chr1	2735599	2735624	chr1:2731227:2784698,B071	5
chr1	3049269	3049304	chr1:3015304:3198187,B297	3
chr1	3049729	3049750	chr1:3015304:3198187,B334	5
chr1	3049756	3049765	chr1:3015304:3198187,B337	4
chr1	3049768	3049791	chr1:3015304:3198187,B339	6
chr1	3049857	3049877	chr1:3015304:3198187,B346	4
chr1	3184186	3184207	chr1:3015304:3198187,B1919	3
chr1	3237160	3237290	chr1:3220429:3269991,B159	4
chr1	3237426	3237441	chr1:3220429:3269991,B162	3
chr1	3310530	3310554	chr1:3270920:3384247,B540	3
chr1	3355554	3355731	chr1:3270920:3384247,B1218	11
chr1	3355827	3355896	chr1:3270920:3384247,B1219	6
chr1	3453100	3453126	chr1:3450656:3489164,B009	4
chr1	3657983	3657988	chr1:3635537:3668204,B322	3
chr1	3680631	3680663	chr1:3668436:3727729,B156	3
chr1	3680668	3680737	chr1:3668436:3727729,B157	6
chr1	3680750	3680788	chr1:3668436:3727729,B158	4
chr1	3721825	3721852	chr1:3668436:3727729,B575	4
chr1	3733687	3733733	chr1:3732523:3743410,B009	3
chr1	3826437	3826495	chr1:3746852:3891232,B661	4
chr1	3944229	3944285	chr1:3935477:3977003,B043	4
chr1	4024389	4024523	chr1:3978084:4024832,B281	3
chr1	4157197	4157285	chr1:4137701:4179738,B067	3
chr1	4443557	4443606	chr1:4420340:4513816,B112	4
chr1	4487056	4487147	chr1:4420340:4513816,B363	5
chr1	4487198	4487220	chr1:4420340:4513816,B365	3
chr1	4605864	4605881	chr1:4588379:4658240,B107	3
chr1	4618760	4618777	chr1:4588379:4658240,B163	3
chr1	4682733	4682858	chr1:4682722:4828216,B001	6
chr1	4682860	4682891	chr1:4682722:4828216,B002	3
chr1	4687389	4687437	chr1:4682722:4828216,B052	4
chr1	4693557	4693677	chr1:4682722:4828216,B070	4
chr1	4728425	4728468	chr1:4682722:4828216,B242	4
chr1	4753274	4753326	chr1:4682722:4828216,B356	3
chr1	4792054	4792085	chr1:4682722:4828216,B588	4
chr1	4846943	4847023	chr1:4829016:4860019,B074	3
chr1	4918474	4918513	chr1:4890483:5112782,B196	3
chr1	4918692	4918717	chr1:4890483:5112782,B203	3
chr1	5127155	5127164	chr1:5126196:5127228,B012	3
chr1	5274735	5274743	chr1:5273574:5274748,B075	3
chr1	5278607	5278644	chr1:5278358:5280300,B006	4
chr1	5291836	5291844	chr1:5290654:5292377,B077	3
chr1	5368675	5368756	chr1:5360829:5445837,B044	3
chr1	5545499	5545539	chr1:5446141:5586221,B693	3
chr1	5648074	5648165	chr1:5587014:5695457,B356	3
chr1	5777218	5777334	chr1:5696558:5817272,B494	3
chr1	5790140	5790182	chr1:5696558:5817272,B545	4
chr1	6205630	6205743	chr1:6201014:6243040,B135	3
chr1	6205804	6205895	chr1:6201014:6243040,B136	5
chr1	6418180	6418246	chr1:6372002:6493431,B451	5
chr1	6418253	6418279	chr1:6372002:6493431,B452	3
chr1	6454125	6454231	chr1:6372002:6493431,B788	4
chr1	6454250	6454312	chr1:6372002:6493431,B790	3
chr1	6821668	6821731	chr1:6821345:6907065,B006	6
chr1	6821786	6821818	chr1:6821345:6907065,B008	3
chr1	6822488	6822525	chr1:6821345:6907065,B018	5
chr1	6823290	6823302	chr1:6821345:6907065,B035	3
chr1	6888142	6888192	chr1:6821345:6907065,B558	4
chr1	6951014	6951054	chr1:6907106:7018976,B262	6
chr1	6961515	6961536	chr1:6907106:7018976,B336	3
chr1	7404969	7405099	chr1:7390989:7409175,B059	3
chr1	7425142	7425178	chr1:7409249:7446043,B055	3
chr1	7446261	7446317	chr1:7446228:7449243,B001	3
chr1	7891339	7891365	chr1:7788957:7900570,B354	3
chr1	7973289	7973313	chr1:7946387:7992367,B093	3
chr1	7998525	7998647	chr1:7992812:8058207,B020	3
chr1	8357286	8357402	chr1:8304442:8404754,B242	3
chr1	8512692	8512709	chr1:8510789:8582267,B013	3
chr1	8531245	8531260	chr1:8510789:8582267,B116	3
chr1	8531366	8531404	chr1:8510789:8582267,B119	4
chr1	8582409	8582420	chr1:8582345:8673450,B001	3
chr1	8615216	8615251	chr1:8582345:8673450,B134	4
chr1	8811033	8811096	chr1:8742983:8844313,B342	3
chr1	8812049	8812076	chr1:8742983:8844313,B420	4
chr1	8861053	8861074	chr1:8853862:8861841,B045	3
chr1	8861206	8861222	chr1:8853862:8861841,B048	3
chr1	8861714	8861730	chr1:8853862:8861841,B070	3
chr1	8943639	8943646	chr1:8917384:8986771,B131	4
chr1	8955701	8955716	chr1:8917384:8986771,B387	6
chr1	8955761	8955790	chr1:8917384:8986771,B395	3
chr1	9068208	9068266	chr1:8988617:9161278,B476	5
chr1	9068323	9068360	chr1:8988617:9161278,B478	5
chr1	9141364	9141486	chr1:8988617:9161278,B897	6
chr1	9174624	9174715	chr1:9163168:9189830,B057	3
chr1	9174762	9174802	chr1:9163168:9189830,B058	3
chr1	9174868	9174908	chr1:9163168:9189830,B059	3
chr1	9198700	9198739	chr1:9189997:9211735,B047	3
chr1	9245699	9245704	chr1:9212056:9257897,B325	3
chr1	9280047	9280139	chr1:9257925:9312960,B089	4
chr1	9417874	9417934	chr1:9354764:9508718,B334	3
chr1	9772927	9773056	chr1:9743993:9919188,B295	3
chr1	9898036	9898049	chr1:9743993:9919188,B1418	3
chr1	10143495	10143593	chr1:10068937:10166074,B637	3
chr1	11012109	11012222	chr1:10955769:11026929,B188	3
chr1	11084335	11084369	chr1:11051457:11085170,B149	3
chr1	11341654	11341674	chr1:11297682:11351018,B123	3
chr1	11841023	11841053	chr1:11836977:11852160,B009	5
chr1	11897906	11897922	chr1:11897792:11901262,B005	3
chr1	11950156	11950195	chr1:11901276:11999819,B165	3
chr1	12165751	12165804	chr1:12165725:12234140,B001	3
chr1	12186209	12186317	chr1:12165725:12234140,B067	3
chr1	12389342	12389445	chr1:12306875:12389455,B255	5
chr1	12410005	12410062	chr1:12409979:12410979,B003	3
chr1	12427693	12427745	chr1:12417286:12451952,B028	3
chr1	12504308	12504524	chr1:12504289:12505065,B002	3
chr1	12590803	12590819	chr1:12576151:12601270,B049	3
chr1	12670005	12670022	chr1:12653327:12694831,B041	3
chr1	12907825	12907842	chr1:12843170:12909490,B221	3
chr1	13476037	13476053	chr1:13445067:13546254,B106	3
chr1	13476181	13476206	chr1:13445067:13546254,B107	4
chr1	13492258	13492302	chr1:13445067:13546254,B149	4
chr1	13579742	13579808	chr1:13553423:13614990,B105	3
chr1	13668023	13668038	chr1:13665304:13687835,B003	3
chr1	13761776	13761793	chr1:13691222:13819874,B238	3
chr1	13779292	13779395	chr1:13691222:13819874,B308	4
chr1	13882330	13882391	chr1:13874840:13914791,B022	3
chr1	14377766	14377872	chr1:14338538:14388631,B157	3
chr1	14442314	14442352	chr1:14399930:14445400,B107	5
chr1	14558980	14559001	chr1:14535184:14560854,B074	3
chr1	14752211	14752236	chr1:14672722:14806424,B265	4
chr1	15041664	15041773	chr1:14996440:15058226,B124	5
chr1	15041855	15041977	chr1:14996440:15058226,B125	3
chr1	15042130	15042215	chr1:14996440:15058226,B127	3
chr1	15042513	15042538	chr1:14996440:15058226,B131	4
chr1	15042666	15042688	chr1:14996440:15058226,B135	3
chr1	15503726	15503765	chr1:15440101:15586070,B202	3
chr1	15503864	15503888	chr1:15440101:15586070,B204	3
chr1	16242882	16242917	chr1:16217496:16270619,B079	3
chr1	16327911	16327949	chr1:16315783:16328438,B046	3
chr1	16327998	16328057	chr1:16315783:16328438,B047	4
chr1	16328684	16328739	chr1:16328603:16329332,B003	3
chr1	16361303	16361326	chr1:16329581:16419055,B124	3
chr1	16484090	16484106	chr1:16481612:16508904,B014	3
chr1	16656873	16656898	chr1:16618969:16718314,B123	3
chr1	16954305	16954421	chr1:16940328:16962512,B069	3
chr1	17481448	17481474	chr1:17408975:17481502,B263	3
chr1	17481657	17481766	chr1:17481578:17532794,B001	4
chr1	17482111	17482166	chr1:17481578:17532794,B003	4
chr1	17664703	17664720	chr1:17664602:17679773,B001	3
chr1	18067447	18067470	chr1:18052759:18108849,B050	3
chr1	18067508	18067591	chr1:18052759:18108849,B053	3
chr1	18640157	18640276	chr1:18605636:18646872,B198	3
chr1	18805400	18805465	chr1:18777398:18821148,B138	3
chr1	19035894	19035978	chr1:19030383:19066060,B032	3
chr1	19365190	19365218	chr1:19356790:19396613,B044	3
chr1	19365232	19365266	chr1:19356790:19396613,B045	3
chr1	19365638	19365727	chr1:19356790:19396613,B049	4
chr1	19411597	19411620	chr1:19401436:19425980,B041	3
chr1	19615653	19615683	chr1:19554629:19822026,B273	3
chr1	19947526	19947576	chr1:19867001:19950028,B379	4
chr1	20200301	20200393	chr1:20193348:20218587,B016	4
chr1	20417187	20417254	chr1:20415878:20424605,B004	5
chr1	20473233	20473276	chr1:20429001:20520449,B170	3
chr1	20608445	20608457	chr1:20582680:20698673,B112	3
chr1	20856596	20856611	chr1:20856511:20865341,B003	3
chr1	21145960	21146004	chr1:21132007:21201086,B055	3
chr1	21311288	21311368	chr1:21311254:21398569,B001	3
chr1	21403280	21403296	chr1:21398639:21534664,B033	3
chr1	21596105	21596428	chr1:21537674:21612906,B268	4
chr1	21776476	21776481	chr1:21764277:21810252,B098	3
chr1	21929934	21930002	chr1:21889820:21931058,B247	5
chr1	21930027	21930050	chr1:21889820:21931058,B249	3
chr1	22127537	22127548	chr1:22075367:22305708,B251	3
chr1	22127700	22127716	chr1:22075367:22305708,B253	3
chr1	22127844	22127936	chr1:22075367:22305708,B255	5
chr1	22256975	22257039	chr1:22075367:22305708,B843	3
chr1	22596640	22596697	chr1:22507700:22666945,B425	4
chr1	22761283	22761416	chr1:22729899:22882999,B104	3
chr1	23069085	23069183	chr1:22978703:23077012,B400	3
chr1	23069200	23069238	chr1:22978703:23077012,B401	5
chr1	23137453	23137546	chr1:23104807:23168329,B129	3
chr1	23219471	23219488	chr1:23169156:23265680,B212	3
chr1	23564748	23564773	chr1:23552716:23564883,B021	3
chr1	23564987	23565012	chr1:23564956:23573433,B001	3
chr1	23570042	23570080	chr1:23564956:23573433,B029	4
chr1	23573528	23573545	chr1:23573508:23602936,B001	3
chr1	23573816	23573841	chr1:23573508:23602936,B006	3
chr1	24011506	24011584	chr1:23895307:24048865,B749	3
chr1	24055851	24055864	chr1:24052110:24074009,B005	4
chr1	24079811	24079841	chr1:24079590:24151214,B004	3
chr1	24226206	24226304	chr1:24197040:24266199,B166	4
chr1	24269977	24270072	chr1:24266276:24310109,B014	5
chr1	24656584	24656599	chr1:24618955:24685508,B187	3
chr1	24656708	24656727	chr1:24618955:24685508,B190	3
chr1	25641436	25641528	chr1:25638372:25816215,B006	6
chr1	25641535	25641594	chr1:25638372:25816215,B007	3
chr1	25664326	25664367	chr1:25638372:25816215,B150	6
chr1	25884942	25884980	chr1:25881364:25916969,B022	3
chr1	25885246	25885262	chr1:25881364:25916969,B028	3
chr1	26072433	26072448	chr1:26037945:26107342,B212	3
chr1	26465623	26465652	chr1:26461578:26473480,B026	4
chr1	26911060	26911121	chr1:26834220:26940874,B237	4
chr1	26911126	26911163	chr1:26834220:26940874,B238	3
chr1	26911249	26911272	chr1:26834220:26940874,B239	4
chr1	26911379	26911417	chr1:26834220:26940874,B241	4
chr1	26930521	26930558	chr1:26834220:26940874,B328	4
chr1	27189979	27190004	chr1:27170222:27240897,B082	3
chr1	27190044	27190098	chr1:27170222:27240897,B083	3
chr1	27285778	27285820	chr1:27247650:27292476,B154	3
chr1	27343608	27343644	chr1:27298567:27375463,B190	3
chr1	27395337	27395375	chr1:27375547:27440712,B063	5
chr1	27547580	27547610	chr1:27446181:27559891,B372	3
chr1	27812889	27812904	chr1:27746387:27835442,B252	3
chr1	27950666	27950682	chr1:27939699:27991314,B041	3
chr1	28001280	28001303	chr1:27991474:28014501,B021	3
chr1	28009816	28009929	chr1:27991474:28014501,B035	3
chr1	28014156	28014233	chr1:27991474:28014501,B043	4
chr1	28659649	28659688	chr1:28643425:28717016,B093	4
chr1	28706998	28707043	chr1:28643425:28717016,B316	3
chr1	29517353	29517429	chr1:29512730:29560919,B025	5
chr1	29578655	29578670	chr1:29560986:29608208,B077	4
chr1	29656609	29656636	chr1:29620844:29697976,B115	3
chr1	29725978	29726075	chr1:29716927:29741902,B006	3
chr1	30060011	30060026	chr1:30047744:30077417,B020	3
chr1	30089842	30089867	chr1:30077487:30136823,B018	3
chr1	30136697	30136722	chr1:30077487:30136823,B147	3
chr1	30297388	30297399	chr1:30293654:30297439,B023	3
chr1	30301947	30302058	chr1:30297589:30306343,B058	3
chr1	30405962	30406033	chr1:30306432:30563281,B307	3
chr1	30638560	30638672	chr1:30633195:30689556,B022	3
chr1	30652057	30652117	chr1:30633195:30689556,B058	4
chr1	30713424	30713447	chr1:30689632:30812373,B087	3
chr1	30713552	30713563	chr1:30689632:30812373,B088	3
chr1	30798988	30799012	chr1:30689632:30812373,B396	4
chr1	30805078	30805143	chr1:30689632:30812373,B409	3
chr1	30883212	30883262	chr1:30881124:30924107,B001	3
chr1	31004462	31004504	chr1:30971649:31043689,B091	3
chr1	31100417	31100532	chr1:31087010:31109134,B044	3
chr1	31107561	31107825	chr1:31087010:31109134,B117	4
chr1	31258990	31259249	chr1:31250682:31261092,B028	4
chr1	31416986	31417015	chr1:31358172:31426056,B168	3
chr1	31601782	31601880	chr1:31598783:31622892,B012	3
chr1	31757915	31758000	chr1:31704477:31792279,B205	3
chr1	31807445	31807460	chr1:31792563:31821629,B025	3
chr1	32371070	32371087	chr1:32308924:32468792,B211	3
chr1	32494937	32494955	chr1:32468866:32499651,B047	3
chr1	32837207	32837215	chr1:32831375:32853841,B074	3
chr1	32837295	32837313	chr1:32831375:32853841,B083	4
chr1	32837339	32837351	chr1:32831375:32853841,B088	3
chr1	32837366	32837391	chr1:32831375:32853841,B091	3
chr1	32899754	32899792	chr1:32889939:32994770,B013	4
chr1	33023872	33023888	chr1:32994991:33089854,B089	3
chr1	33080167	33080181	chr1:32994991:33089854,B275	3
chr1	33162585	33162611	chr1:33092150:33213714,B215	4
chr1	33274055	33274093	chr1:33228306:33389740,B102	4
chr1	33274199	33274257	chr1:33228306:33389740,B104	4
chr1	33319605	33319622	chr1:33228306:33389740,B274	3
chr1	33342432	33342742	chr1:33228306:33389740,B346	4
chr1	33446035	33446046	chr1:33426343:33446637,B081	3
chr1	33799082	33799107	chr1:33701830:33817900,B348	3
chr1	33910827	33910844	chr1:33863366:33929095,B140	3
chr1	33910970	33910985	chr1:33863366:33929095,B142	3
chr1	33977813	33977943	chr1:33929111:33998423,B165	3
chr1	34004321	34004362	chr1:34003266:34028252,B007	3
chr1	34004470	34004505	chr1:34003266:34028252,B014	3
chr1	34080596	34080629	chr1:34063521:34112140,B041	5
chr1	34158892	34158923	chr1:34112170:34162402,B233	3
chr1	34444664	34444689	chr1:34413751:34574695,B123	3
chr1	34450800	34450928	chr1:34413751:34574695,B149	3
chr1	34457289	34457312	chr1:34413751:34574695,B172	3
chr1	34971103	34971171	chr1:34923935:35102830,B250	3
chr1	34971274	34971361	chr1:34923935:35102830,B251	3
chr1	35111144	35111171	chr1:35103819:35117630,B022	4
chr1	35531714	35531750	chr1:35489626:35863589,B215	4
chr1	35531867	35531884	chr1:35489626:35863589,B217	4
chr1	35657357	35657484	chr1:35489626:35863589,B907	5
chr1	35660039	35660053	chr1:35489626:35863589,B950	3
chr1	35660167	35660184	chr1:35489626:35863589,B964	3
chr1	35660206	35660240	chr1:35489626:35863589,B966	4
chr1	35875292	35875326	chr1:35875275:35931819,B001	3
chr1	36274026	36274091	chr1:36227262:36333709,B218	3
chr1	36427475	36427499	chr1:36421447:36440503,B014	3
chr1	36494672	36494725	chr1:36441085:36519608,B198	3
chr1	36530125	36530142	chr1:36527498:36530243,B009	3
chr1	37048996	37049034	chr1:37047033:37063858,B013	3
chr1	37177144	37177158	chr1:37156960:37200291,B074	3
chr1	37337146	37337169	chr1:37256700:37341727,B380	3
chr1	37337274	37337299	chr1:37256700:37341727,B382	3
chr1	37723033	37723066	chr1:37714413:37747014,B052	4
chr1	38068494	38068501	chr1:38046983:38120306,B108	3
chr1	38160225	38160250	chr1:38137954:38177833,B115	3
chr1	38262068	38262085	chr1:38184844:38374497,B365	3
chr1	38571181	38571211	chr1:38535364:38576028,B074	3
chr1	38577205	38577218	chr1:38576130:38583946,B042	3
chr1	38843994	38844052	chr1:38760468:38878184,B328	4
chr1	38928817	38928842	chr1:38898135:38934449,B071	4
chr1	39590576	39590610	chr1:39579908:39630340,B047	3
chr1	39590695	39590720	chr1:39579908:39630340,B048	3
chr1	39657112	39657153	chr1:39650122:39679782,B014	3
chr1	39657173	39657239	chr1:39650122:39679782,B015	3
chr1	39870304	39870348	chr1:39852697:39870492,B042	4
chr1	39980339	39980358	chr1:39926737:39986605,B170	3
chr1	40088254	40088269	chr1:40047740:40098041,B153	3
chr1	40441224	40441262	chr1:40435456:40489764,B006	4
chr1	40442286	40442316	chr1:40435456:40489764,B016	3
chr1	40442550	40442595	chr1:40435456:40489764,B018	4
chr1	40496885	40496896	chr1:40489785:40587526,B018	3
chr1	40496937	40496989	chr1:40489785:40587526,B019	5
chr1	40542926	40543052	chr1:40489785:40587526,B180	3
chr1	40694596	40694655	chr1:40658757:40728040,B125	4
chr1	41198216	41198270	chr1:41158380:41211966,B115	4
chr1	41198347	41198376	chr1:41158380:41211966,B118	4
chr1	41619965	41619981	chr1:41458441:41696508,B682	3
chr1	41647881	41647900	chr1:41458441:41696508,B868	3
chr1	41647941	41647961	chr1:41458441:41696508,B872	3
chr1	41922891	41922948	chr1:41919904:41935168,B027	3
chr1	42044006	42044107	chr1:42018241:42146404,B134	3
chr1	42245797	42245812	chr1:42235001:42251712,B038	3
chr1	42396194	42396324	chr1:42384493:42435696,B107	3
chr1	42531385	42531399	chr1:42520296:42534328,B171	3
chr1	42531553	42531566	chr1:42520296:42534328,B183	4
chr1	42627818	42627836	chr1:42534761:42634079,B488	3
chr1	42627895	42627926	chr1:42534761:42634079,B491	5
chr1	42627947	42628010	chr1:42534761:42634079,B493	3
chr1	43153340	43153387	chr1:43127584:43172888,B137	3
chr1	43417531	43417551	chr1:43403205:43435981,B047	3
chr1	43583528	43583544	chr1:43563187:43693904,B086	3
chr1	43662569	43662636	chr1:43563187:43693904,B460	4
chr1	43729324	43729454	chr1:43694434:43885422,B325	3
chr1	43822099	43822187	chr1:43694434:43885422,B890	3
chr1	44002040	44002053	chr1:43967741:44105888,B262	3
chr1	44400701	44400771	chr1:44399089:44401142,B019	3
chr1	44514305	44514361	chr1:44508991:44523340,B076	4
chr1	44517989	44518004	chr1:44508991:44523340,B116	3
chr1	44543386	44543393	chr1:44535920:44620983,B159	3
chr1	44599580	44599608	chr1:44535920:44620983,B797	3
chr1	44599664	44599762	chr1:44535920:44620983,B802	3
chr1	44667884	44668186	chr1:44651015:44717908,B333	18
chr1	44668195	44668338	chr1:44651015:44717908,B334	7
chr1	44668398	44668514	chr1:44651015:44717908,B335	4
chr1	44683686	44683719	chr1:44651015:44717908,B524	3
chr1	44693802	44693893	chr1:44651015:44717908,B717	3
chr1	44889349	44889392	chr1:44837144:44895165,B1342	3
chr1	44889634	44889657	chr1:44837144:44895165,B1350	3
chr1	44919647	44919656	chr1:44895207:44924924,B591	3
chr1	44919676	44919685	chr1:44895207:44924924,B593	3
chr1	44919733	44919769	chr1:44895207:44924924,B595	4
chr1	44919799	44919822	chr1:44895207:44924924,B597	3
chr1	44919944	44920013	chr1:44895207:44924924,B604	5
chr1	44926550	44926571	chr1:44925000:44955578,B053	3
chr1	44931233	44931294	chr1:44925000:44955578,B115	5
chr1	44931322	44931396	chr1:44925000:44955578,B117	7
chr1	44931413	44931467	chr1:44925000:44955578,B119	6
chr1	44931575	44931586	chr1:44925000:44955578,B124	3
chr1	44931589	44931604	chr1:44925000:44955578,B125	4
chr1	44965147	44965172	chr1:44955647:44989212,B091	3
chr1	44997580	44997618	chr1:44997475:45016242,B003	3
chr1	44997795	44997830	chr1:44997475:45016242,B011	5
chr1	45045248	45045277	chr1:45016317:45047394,B334	3
chr1	45136189	45136299	chr1:45132005:45142354,B029	3
chr1	45670170	45670201	chr1:45621227:45708887,B233	4
chr1	45729595	45729615	chr1:45728588:45729641,B062	3
chr1	46293706	46293761	chr1:46287908:46337684,B026	3
chr1	46430534	46430693	chr1:46347854:46523294,B642	3
chr1	46464560	46464582	chr1:46347854:46523294,B908	3
chr1	46543173	46543221	chr1:46523364:46563874,B157	3
chr1	46543522	46543535	chr1:46523364:46563874,B191	4
chr1	46595206	46595248	chr1:46577747:46721229,B091	3
chr1	46778205	46778222	chr1:46724204:46803169,B235	3
chr1	47065964	47065995	chr1:47061616:47071437,B115	3
chr1	47066048	47066091	chr1:47061616:47071437,B117	4
chr1	47066150	47066159	chr1:47061616:47071437,B122	3
chr1	47066169	47066214	chr1:47061616:47071437,B123	5
chr1	47205890	47205905	chr1:47187553:47315518,B071	3
chr1	47612068	47612216	chr1:47601276:47630402,B029	3
chr1	48007730	48007737	chr1:47997469:48017385,B018	3
chr1	48189011	48189045	chr1:48174527:48202963,B064	5
chr1	48922297	48922326	chr1:48913995:48998410,B016	4
chr1	48922419	48922450	chr1:48913995:48998410,B018	4
chr1	49100021	49100183	chr1:49040496:49113945,B203	7
chr1	49717457	49717541	chr1:49706886:49720896,B043	3
chr1	50346483	50346520	chr1:50227190:50436594,B714	5
chr1	50346634	50346659	chr1:50227190:50436594,B717	3
chr1	50905585	50905598	chr1:50855277:50952501,B383	3
chr1	50981392	50981418	chr1:50953036:51012956,B119	3
chr1	51022622	51022686	chr1:51012985:51053039,B029	4
chr1	51022856	51022931	chr1:51012985:51053039,B035	7
chr1	51022945	51022985	chr1:51012985:51053039,B036	4
chr1	51126597	51126662	chr1:51096720:51189172,B094	4
chr1	51390378	51390402	chr1:51293490:51404270,B466	3
chr1	51660968	51660983	chr1:51645581:51701305,B042	3
chr1	51761203	51761260	chr1:51710170:51834714,B232	3
chr1	51935094	51935155	chr1:51906766:52016781,B137	5
chr1	51968371	51968451	chr1:51906766:52016781,B282	3
chr1	52015136	52015264	chr1:51906766:52016781,B472	5
chr1	52069602	52069633	chr1:52016853:52103469,B242	4
chr1	52548665	52548747	chr1:52483991:52550500,B331	3
chr1	52549219	52549254	chr1:52483991:52550500,B370	8
chr1	52904007	52904051	chr1:52550655:52938531,B2353	3
chr1	53023975	53024107	chr1:53007666:53029722,B120	3
chr1	53262202	53262227	chr1:53260784:53276214,B024	3
chr1	54078829	54078915	chr1:54051871:54113024,B146	5
chr1	54232410	54232427	chr1:54230954:54267520,B010	3
chr1	54340094	54340108	chr1:54267671:54376391,B427	3
chr1	54432473	54432551	chr1:54428930:54442292,B017	3
chr1	54643938	54643978	chr1:54513286:54650427,B673	3
chr1	54651146	54651203	chr1:54650643:54651630,B009	4
chr1	54654503	54654591	chr1:54654287:54675981,B007	4
chr1	54654701	54654799	chr1:54654287:54675981,B010	10
chr1	54849193	54849315	chr1:54831034:54875158,B058	3
chr1	55504925	55504995	chr1:55504590:55523487,B003	3
chr1	55643971	55643996	chr1:55618421:55644093,B092	5
chr1	55872925	55873002	chr1:55770937:55873424,B369	6
chr1	55873032	55873136	chr1:55770937:55873424,B371	3
chr1	55873343	55873412	chr1:55770937:55873424,B378	6
chr1	56090613	56090714	chr1:56001342:56232579,B372	3
chr1	56704177	56704258	chr1:56550154:56772353,B764	3
chr1	57055557	57055571	chr1:56999891:57218972,B411	3
chr1	57055835	57055851	chr1:56999891:57218972,B418	3
chr1	57055868	57055935	chr1:56999891:57218972,B419	4
chr1	57055957	57056002	chr1:56999891:57218972,B420	3
chr1	57056042	57056209	chr1:56999891:57218972,B422	9
chr1	57317908	57317940	chr1:57263302:57420153,B522	3
chr1	57452871	57452878	chr1:57452111:57452927,B048	3
chr1	57458733	57458751	chr1:57458608:57460283,B015	3
chr1	57460838	57460849	chr1:57460384:57461237,B029	3
chr1	57497371	57497479	chr1:57485918:57553020,B058	3
chr1	57661315	57661379	chr1:57585241:57822566,B318	3
chr1	57731871	57732130	chr1:57585241:57822566,B618	3
chr1	57854211	57854226	chr1:57835659:57906097,B162	3
chr1	57879330	57879347	chr1:57835659:57906097,B294	3
chr1	58638248	58638274	chr1:58388599:58643986,B2037	4
chr1	58643888	58643936	chr1:58388599:58643986,B2116	3
chr1	59387441	59387472	chr1:59348023:59468392,B306	5
chr1	59420392	59420479	chr1:59348023:59468392,B578	5
chr1	59433801	59433861	chr1:59348023:59468392,B771	4
chr1	59461631	59461668	chr1:59348023:59468392,B1007	4
chr1	59550915	59551036	chr1:59550902:59676312,B001	5
chr1	59551122	59551208	chr1:59550902:59676312,B002	4
chr1	59568368	59568394	chr1:59550902:59676312,B116	4
chr1	59568432	59568537	chr1:59550902:59676312,B118	4
chr1	59595479	59595532	chr1:59550902:59676312,B283	4
chr1	59595700	59595745	chr1:59550902:59676312,B284	3
chr1	59690046	59690125	chr1:59676384:59706373,B081	3
chr1	59812127	59812144	chr1:59784337:59863756,B141	3
chr1	60267603	60267719	chr1:60260413:60271401,B017	3
chr1	60268568	60268633	chr1:60260413:60271401,B037	5
chr1	60472503	60472528	chr1:60434279:60489144,B147	3
chr1	60472727	60472815	chr1:60434279:60489144,B148	6
chr1	60917773	60917824	chr1:60830301:60950509,B521	3
chr1	61003462	61003483	chr1:60967315:61017622,B202	3
chr1	61698512	61698655	chr1:61697734:61698870,B008	3
chr1	61719427	61719490	chr1:61719312:61720296,B001	3
chr1	61809974	61809997	chr1:61759556:61910701,B289	3
chr1	62152158	62152215	chr1:62113508:62160082,B193	3
chr1	62392600	62392636	chr1:62321753:62429444,B265	4
chr1	62424578	62424700	chr1:62321753:62429444,B380	5
chr1	63061793	63061810	chr1:63020435:63162382,B157	3
chr1	63264027	63264079	chr1:63229455:63335536,B172	3
chr1	63664915	63665008	chr1:63664705:63679625,B001	3
chr1	63693682	63693745	chr1:63679716:63698451,B043	3
chr1	63731090	63731119	chr1:63698587:63753471,B129	4
chr1	64467979	64468050	chr1:64428653:64616334,B260	3
chr1	64784054	64784121	chr1:64671756:64860355,B1185	3
chr1	65325071	65325100	chr1:65325064:65326132,B001	3
chr1	65452888	65452911	chr1:65431145:65489425,B109	4
chr1	65463172	65463204	chr1:65431145:65489425,B204	5
chr1	65463289	65463316	chr1:65431145:65489425,B212	4
chr1	65463471	65463489	chr1:65431145:65489425,B227	3
chr1	65463742	65463756	chr1:65431145:65489425,B255	3
chr1	65679654	65679671	chr1:65665310:65695757,B057	3
chr1	65700301	65700336	chr1:65695987:65790072,B062	3
chr1	65700558	65700568	chr1:65695987:65790072,B085	4
chr1	66680116	66680192	chr1:66667845:66718420,B036	3
chr1	66680373	66680391	chr1:66667845:66718420,B040	3
chr1	66701512	66701540	chr1:66667845:66718420,B118	3
chr1	67087449	67087466	chr1:67076045:67175236,B035	5
chr1	67087729	67087745	chr1:67076045:67175236,B048	3
chr1	67187086	67187124	chr1:67186665:67308210,B002	3
chr1	67240196	67240236	chr1:67186665:67308210,B289	3
chr1	67240270	67240278	chr1:67186665:67308210,B292	3
chr1	67240343	67240367	chr1:67186665:67308210,B295	3
chr1	67319444	67319472	chr1:67308251:67359127,B077	3
chr1	67319504	67319512	chr1:67308251:67359127,B078	3
chr1	67448637	67448657	chr1:67411181:67449497,B250	3
chr1	68109964	68110036	chr1:67905403:68112734,B2723	5
chr1	68421003	68421033	chr1:68345380:68421575,B1097	3
chr1	68577223	68577262	chr1:68573701:68608282,B027	5
chr1	68577307	68577315	chr1:68573701:68608282,B029	3
chr1	68864610	68864624	chr1:68857415:69066221,B093	3
chr1	68864776	68864789	chr1:68857415:69066221,B109	3
chr1	69040161	69040265	chr1:68857415:69066221,B1483	3
chr1	69663565	69663604	chr1:69651722:69845099,B093	3
chr1	69705401	69705430	chr1:69651722:69845099,B523	3
chr1	70438079	70438128	chr1:70424716:70455056,B092	8
chr1	70438134	70438161	chr1:70424716:70455056,B094	6
chr1	70557052	70557078	chr1:70455564:70593442,B666	3
chr1	70743727	70743753	chr1:70740676:70745115,B028	3
chr1	70784636	70784672	chr1:70763185:70787049,B122	3
chr1	71147640	71147666	chr1:71124290:71175592,B185	3
chr1	71612536	71612614	chr1:71610859:71697407,B228	3
chr1	71710421	71710440	chr1:71697481:71752384,B156	4
chr1	71710442	71710452	chr1:71697481:71752384,B157	4
chr1	71789819	71789829	chr1:71786378:71818341,B038	3
chr1	71839746	71839789	chr1:71820106:71847946,B129	3
chr1	71965073	71965090	chr1:71926322:71966848,B164	3
chr1	72047519	72047602	chr1:71982210:72056106,B573	4
chr1	72389079	72389214	chr1:72374266:72392487,B060	3
chr1	72522561	72522566	chr1:72521878:72650694,B009	3
chr1	72572660	72572683	chr1:72521878:72650694,B465	3
chr1	72673906	72673911	chr1:72651248:72749648,B170	3
chr1	72761420	72761553	chr1:72749784:72769479,B187	3
chr1	72884205	72884233	chr1:72874393:72935606,B086	3
chr1	73022621	73022644	chr1:72983680:73054588,B355	3
chr1	73130694	73130728	chr1:73123433:73193275,B062	3
chr1	73235027	73235064	chr1:73193496:73274016,B294	3
chr1	73805244	73805264	chr1:73753176:73904558,B681	3
chr1	73812271	73812320	chr1:73753176:73904558,B783	3
chr1	73812326	73812438	chr1:73753176:73904558,B785	8
chr1	73812488	73812516	chr1:73753176:73904558,B788	3
chr1	73820199	73820241	chr1:73753176:73904558,B926	4
chr1	73971337	73971358	chr1:73909229:73978043,B600	3
chr1	73974900	73974910	chr1:73909229:73978043,B723	4
chr1	73977756	73977766	chr1:73909229:73978043,B882	3
chr1	73977784	73977826	chr1:73909229:73978043,B885	7
chr1	73977876	73977898	chr1:73909229:73978043,B890	3
chr1	74021547	74021625	chr1:73978614:74189997,B506	3
chr1	74021769	74021813	chr1:73978614:74189997,B509	4
chr1	74021964	74022001	chr1:73978614:74189997,B512	3
chr1	74237666	74237680	chr1:74190066:74526378,B477	3
chr1	74705502	74705513	chr1:74533226:74743976,B938	3
chr1	75616232	75616319	chr1:75604889:75635242,B229	5
chr1	75616511	75616535	chr1:75604889:75635242,B245	3
chr1	75616545	75616580	chr1:75604889:75635242,B247	4
chr1	75907133	75907218	chr1:75846912:76001206,B224	4
chr1	75907517	75907567	chr1:75846912:76001206,B227	4
chr1	76351560	76351631	chr1:76345640:76375562,B031	3
chr1	76482929	76482946	chr1:76474633:76612047,B050	3
chr1	76652750	76652774	chr1:76629020:76660074,B115	3
chr1	76717120	76717158	chr1:76673464:76814394,B132	3
chr1	76755903	76756009	chr1:76673464:76814394,B336	4
chr1	76870257	76870295	chr1:76850975:76931945,B120	5
chr1	78507608	78507619	chr1:78476218:78646093,B132	3
chr1	78633294	78633336	chr1:78476218:78646093,B701	3
chr1	79675448	79675566	chr1:79531153:79792111,B977	3
chr1	80180078	80180119	chr1:80129375:80201091,B390	3
chr1	80646981	80647005	chr1:80404931:80704304,B1630	4
chr1	80647127	80647323	chr1:80404931:80704304,B1635	16
chr1	80647363	80647392	chr1:80404931:80704304,B1637	5
chr1	80647409	80647482	chr1:80404931:80704304,B1638	9
chr1	81992356	81992377	chr1:81992345:82021243,B003	3
chr1	81992681	81992704	chr1:81992345:82021243,B035	4
chr1	81992718	81992732	chr1:81992345:82021243,B037	3
chr1	82449922	82449947	chr1:82421979:82503163,B145	4
chr1	82574319	82574350	chr1:82516080:82595538,B513	3
chr1	82826637	82826689	chr1:82813854:82830843,B070	3
chr1	83316978	83317008	chr1:83238304:83426054,B1077	3
chr1	83317046	83317056	chr1:83238304:83426054,B1079	3
chr1	83317113	83317151	chr1:83238304:83426054,B1081	4
chr1	83317175	83317198	chr1:83238304:83426054,B1083	4
chr1	83317252	83317261	chr1:83238304:83426054,B1084	3
chr1	83485041	83485057	chr1:83467400:83730980,B304	3
chr1	83485268	83485284	chr1:83467400:83730980,B329	3
chr1	83485301	83485315	chr1:83467400:83730980,B331	3
chr1	83485328	83485346	chr1:83467400:83730980,B334	3
chr1	84103316	84103508	chr1:83979367:84221702,B978	3
chr1	84804150	84804161	chr1:84804124:84805360,B004	3
chr1	84843322	84843332	chr1:84818487:84862376,B285	3
chr1	85067201	85067226	chr1:85002473:85295574,B308	5
chr1	85136364	85136387	chr1:85002473:85295574,B598	3
chr1	85136456	85136487	chr1:85002473:85295574,B600	3
chr1	85518982	85519068	chr1:85494068:85579138,B136	4
chr1	85750355	85750445	chr1:85681880:85755608,B409	7
chr1	85750460	85750566	chr1:85681880:85755608,B410	4
chr1	85750995	85751022	chr1:85681880:85755608,B416	3
chr1	85835365	85835376	chr1:85833081:85846557,B008	3
chr1	85933233	85933251	chr1:85865921:85939051,B742	4
chr1	85933517	85933528	chr1:85865921:85939051,B755	3
chr1	85933719	85933770	chr1:85865921:85939051,B764	4
chr1	85933775	85933784	chr1:85865921:85939051,B765	3
chr1	85933808	85933816	chr1:85865921:85939051,B767	3
chr1	85933912	85933927	chr1:85865921:85939051,B774	3
chr1	85933937	85933956	chr1:85865921:85939051,B777	4
chr1	85934038	85934048	chr1:85865921:85939051,B784	3
chr1	85934082	85934103	chr1:85865921:85939051,B786	4
chr1	85934112	85934125	chr1:85865921:85939051,B788	3
chr1	85934158	85934222	chr1:85865921:85939051,B791	6
chr1	85934251	85934266	chr1:85865921:85939051,B793	3
chr1	85934355	85934490	chr1:85865921:85939051,B808	18
chr1	85934508	85934593	chr1:85865921:85939051,B811	5
chr1	85934621	85934628	chr1:85865921:85939051,B813	3
chr1	85942678	85942736	chr1:85939129:85952866,B018	4
chr1	85942807	85942824	chr1:85939129:85952866,B021	3
chr1	86217834	86217889	chr1:86174434:86225796,B205	3
chr1	86520869	86520894	chr1:86458258:86521805,B252	3
chr1	86957033	86957044	chr1:86944229:87109142,B130	3
chr1	86964684	86964741	chr1:86944229:87109142,B168	3
chr1	87111893	87111935	chr1:87109189:87112790,B022	3
chr1	87116862	87117020	chr1:87115383:87118394,B007	3
chr1	87427646	87427671	chr1:87415274:87450461,B057	3
chr1	88160600	88160610	chr1:88041366:88217994,B1058	3
chr1	88290301	88290334	chr1:88272110:88292222,B219	3
chr1	88295178	88295239	chr1:88295147:88320823,B002	3
chr1	88631541	88631645	chr1:88615853:88640795,B075	3
chr1	88687687	88687715	chr1:88687568:88718191,B001	3
chr1	88907048	88907065	chr1:88867926:88920378,B236	3
chr1	89079965	89080015	chr1:89072461:89101874,B028	3
chr1	89186742	89186756	chr1:89152895:89200279,B201	3
chr1	89187045	89187111	chr1:89152895:89200279,B209	3
chr1	89990287	89990347	chr1:89822435:89990373,B857	4
chr1	90133420	90133437	chr1:89990458:90135758,B738	3
chr1	90173532	90173549	chr1:90167189:90219989,B026	3
chr1	90742484	90742731	chr1:90733064:90773061,B050	3
chr1	90943038	90943094	chr1:90942779:90945533,B001	3
chr1	90992049	90992083	chr1:90972429:91005032,B061	3
chr1	90992168	90992193	chr1:90972429:91005032,B063	3
chr1	91182400	91182478	chr1:91182348:91182839,B002	4
chr1	91182665	91182741	chr1:91182348:91182839,B005	3
chr1	91192288	91192396	chr1:91192087:91192601,B005	4
chr1	91197396	91197477	chr1:91197299:91198324,B002	3
chr1	91202302	91202434	chr1:91202243:91202700,B001	3
chr1	91390656	91390672	chr1:91304562:91412078,B251	3
chr1	91636299	91636314	chr1:91619409:91638248,B063	3
chr1	91812874	91812896	chr1:91759426:91846368,B168	3
chr1	92077713	92077728	chr1:92070015:92083065,B035	3
chr1	92219139	92219154	chr1:92187984:92268958,B078	3
chr1	92241623	92241649	chr1:92187984:92268958,B171	3
chr1	92327019	92327048	chr1:92316208:92405850,B028	3
chr1	92345699	92345720	chr1:92316208:92405850,B112	3
chr1	92378808	92378903	chr1:92316208:92405850,B193	3
chr1	92541485	92541493	chr1:92525515:92549597,B036	3
chr1	92799606	92799640	chr1:92795263:92802775,B037	3
chr1	93001324	93001369	chr1:92952045:93005902,B118	4
chr1	93720715	93720768	chr1:93720328:93723032,B001	3
chr1	93772401	93772440	chr1:93770569:93773443,B016	3
chr1	94390578	94390719	chr1:94382526:94445705,B030	3
chr1	94566706	94566748	chr1:94550360:94569385,B080	3
chr1	94744517	94744524	chr1:94743669:94783149,B049	3
chr1	94746517	94746535	chr1:94743669:94783149,B107	3
chr1	95415407	95415475	chr1:95216658:95484497,B940	4
chr1	95451317	95451359	chr1:95216658:95484497,B1145	3
chr1	96532849	96532922	chr1:96436606:96575738,B681	3
chr1	96587763	96587799	chr1:96575818:96642861,B065	4
chr1	96587869	96587922	chr1:96575818:96642861,B067	3
chr1	96587983	96588109	chr1:96575818:96642861,B069	5
chr1	96588127	96588199	chr1:96575818:96642861,B070	4
chr1	96588268	96588316	chr1:96575818:96642861,B072	5
chr1	96641191	96641210	chr1:96575818:96642861,B414	4
chr1	96641391	96641487	chr1:96575818:96642861,B415	6
chr1	96787216	96787447	chr1:96642951:96888585,B893	3
chr1	97041734	97041853	chr1:96888655:97184033,B968	3
chr1	97336661	97336690	chr1:97184724:97431582,B1021	3
chr1	97359103	97359128	chr1:97184724:97431582,B1226	3
chr1	97359246	97359272	chr1:97184724:97431582,B1230	4
chr1	97728226	97728242	chr1:97692680:97732104,B293	3
chr1	97728262	97728304	chr1:97692680:97732104,B294	3
chr1	98395214	98395373	chr1:98384850:98405161,B181	3
chr1	98447692	98447829	chr1:98406282:98471857,B235	6
chr1	98447908	98447967	chr1:98406282:98471857,B236	3
chr1	98448079	98448138	chr1:98406282:98471857,B237	3
chr1	98448284	98448370	chr1:98406282:98471857,B239	6
chr1	98448455	98448480	chr1:98406282:98471857,B240	3
chr1	98730506	98730522	chr1:98700419:98812720,B158	3
chr1	98730658	98730675	chr1:98700419:98812720,B163	3
chr1	99075359	99075391	chr1:99044968:99152524,B268	4
chr1	100025757	100025948	chr1:100017420:100036596,B026	3
chr1	100435968	100436068	chr1:100402208:100524141,B113	3
chr1	100436094	100436134	chr1:100402208:100524141,B115	3
chr1	100664978	100665065	chr1:100524211:100763736,B876	3
chr1	101058622	101058638	chr1:100935975:101063732,B469	3
chr1	101251147	101251268	chr1:101222685:101328708,B109	3
chr1	101485672	101485695	chr1:101335478:101680255,B562	3
chr1	101526518	101526540	chr1:101335478:101680255,B737	3
chr1	102136584	102136634	chr1:102090412:102143912,B212	3
chr1	102268558	102268637	chr1:102268385:102286988,B001	3
chr1	102331873	102331889	chr1:102328540:102334533,B007	3
chr1	102404049	102404093	chr1:102396691:102502515,B026	3
chr1	102720803	102720841	chr1:102692020:102753578,B090	3
chr1	102949413	102949553	chr1:102921195:102966798,B119	3
chr1	102965257	102965267	chr1:102921195:102966798,B192	3
chr1	103003128	103003138	chr1:102966982:103061554,B284	4
chr1	103003310	103003366	chr1:102966982:103061554,B288	3
chr1	103003419	103003516	chr1:102966982:103061554,B289	3
chr1	103003546	103003649	chr1:102966982:103061554,B290	3
chr1	103003685	103003756	chr1:102966982:103061554,B292	5
chr1	103276406	103276450	chr1:103197027:103294782,B222	4
chr1	103290170	103290201	chr1:103197027:103294782,B275	3
chr1	103290403	103290474	chr1:103197027:103294782,B280	4
chr1	103290686	103290699	chr1:103197027:103294782,B283	3
chr1	103548291	103548389	chr1:103435063:103566782,B352	3
chr1	103801526	103801572	chr1:103779114:103809374,B113	3
chr1	103959519	103959661	chr1:103932014:104020438,B078	3
chr1	103962162	103962283	chr1:103932014:104020438,B079	3
chr1	104079415	104079485	chr1:104020532:104090069,B216	3
chr1	104389201	104389317	chr1:104364342:104396941,B090	3
chr1	104680003	104680020	chr1:104665753:104765877,B036	3
chr1	104770207	104770222	chr1:104765907:104798412,B019	3
chr1	105003220	105003277	chr1:104964634:105019572,B098	3
chr1	105120814	105120832	chr1:105082396:105130507,B126	3
chr1	105168324	105168353	chr1:105160435:105169516,B008	3
chr1	105171893	105171979	chr1:105169909:105229853,B010	4
chr1	105313597	105313649	chr1:105313574:105342140,B002	3
chr1	105329511	105329602	chr1:105313574:105342140,B061	3
chr1	105650439	105650471	chr1:105632157:105662725,B078	4
chr1	105650591	105650608	chr1:105632157:105662725,B080	3
chr1	105734897	105734921	chr1:105692343:105765646,B163	3
chr1	105930129	105930211	chr1:105930056:105996496,B003	3
chr1	105959117	105959141	chr1:105930056:105996496,B094	3
chr1	105959166	105959251	chr1:105930056:105996496,B096	5
chr1	106003886	106003922	chr1:105997132:106032896,B027	3
chr1	106004033	106004083	chr1:105997132:106032896,B030	3
chr1	106004199	106004218	chr1:105997132:106032896,B033	3
chr1	106053087	106053122	chr1:106032945:106088965,B056	3
chr1	106394305	106394369	chr1:106341859:106494296,B141	3
chr1	106803546	106803603	chr1:106787859:106812923,B091	4
chr1	107561321	107561380	chr1:107561305:107570155,B001	4
chr1	107576012	107576047	chr1:107570333:107636048,B104	4
chr1	107774348	107774384	chr1:107636094:107870305,B906	4
chr1	108551726	108551737	chr1:108485915:108553019,B574	3
chr1	108551773	108551818	chr1:108485915:108553019,B577	4
chr1	108769252	108769331	chr1:108674850:108817741,B512	3
chr1	108769346	108769391	chr1:108674850:108817741,B513	4
chr1	109079390	109079505	chr1:109060753:109109989,B102	4
chr1	109252138	109252174	chr1:109181931:109346847,B343	3
chr1	109259904	109260028	chr1:109181931:109346847,B377	3
chr1	109290015	109290084	chr1:109181931:109346847,B496	3
chr1	109362918	109363001	chr1:109346922:109365626,B083	3
chr1	109523587	109523717	chr1:109504157:109587488,B124	6
chr1	109662342	109662352	chr1:109587556:109694027,B577	3
chr1	110495951	110495958	chr1:110495918:110517900,B003	3
chr1	110495971	110496002	chr1:110495918:110517900,B004	6
chr1	110584537	110584554	chr1:110573071:110587406,B028	3
chr1	110584633	110584675	chr1:110573071:110587406,B030	3
chr1	110982567	110982687	chr1:110884497:111017623,B549	4
chr1	110982875	110982903	chr1:110884497:111017623,B553	3
chr1	111158995	111159027	chr1:111055081:111198033,B521	3
chr1	111159035	111159079	chr1:111055081:111198033,B523	3
chr1	111209048	111209141	chr1:111202506:111295546,B027	4
chr1	111318624	111318640	chr1:111316226:111361503,B097	3
chr1	111318688	111318709	chr1:111316226:111361503,B105	4
chr1	111361405	111361496	chr1:111316226:111361503,B597	3
chr1	111630134	111630155	chr1:111624243:111657272,B169	3
chr1	111630197	111630219	chr1:111624243:111657272,B173	3
chr1	111630304	111630400	chr1:111624243:111657272,B181	6
chr1	111648343	111648367	chr1:111624243:111657272,B751	4
chr1	111648420	111648434	chr1:111624243:111657272,B755	4
chr1	111648476	111648507	chr1:111624243:111657272,B761	4
chr1	111730726	111730754	chr1:111704222:111811663,B118	3
chr1	111959397	111959434	chr1:111811826:111972582,B1138	3
chr1	111959524	111959627	chr1:111811826:111972582,B1140	4
chr1	112017398	112017529	chr1:111972615:112119352,B384	4
chr1	112017536	112017545	chr1:111972615:112119352,B385	3
chr1	112017548	112017555	chr1:111972615:112119352,B386	4
chr1	112017813	112017841	chr1:111972615:112119352,B404	5
chr1	112523334	112523432	chr1:112477367:112579118,B202	3
chr1	112569905	112569921	chr1:112477367:112579118,B440	3
chr1	112569934	112569966	chr1:112477367:112579118,B441	3
chr1	112865141	112865203	chr1:112852159:112865670,B063	4
chr1	112865545	112865570	chr1:112852159:112865670,B065	3
chr1	112883353	112883441	chr1:112882774:112883811,B014	4
chr1	113050324	113050370	chr1:112883956:113182516,B968	3
chr1	113050572	113050661	chr1:112883956:113182516,B971	4
chr1	113050765	113050795	chr1:112883956:113182516,B973	3
chr1	113078146	113078211	chr1:112883956:113182516,B1189	3
chr1	113078234	113078254	chr1:112883956:113182516,B1190	3
chr1	113116778	113116830	chr1:112883956:113182516,B1398	3
chr1	113202981	113203007	chr1:113202912:113203686,B001	4
chr1	113204567	113204574	chr1:113203940:113204906,B015	3
chr1	113278648	113278664	chr1:113207235:113293407,B262	3
chr1	113278780	113278801	chr1:113207235:113293407,B267	3
chr1	113321265	113321282	chr1:113293479:113327036,B086	3
chr1	113788854	113789136	chr1:113779188:113792251,B042	4
chr1	114087144	114087185	chr1:113851786:114255456,B981	3
chr1	114304415	114304442	chr1:114255572:114327150,B301	3
chr1	114341393	114341463	chr1:114329552:114367831,B131	3
chr1	114718844	114718940	chr1:114695513:114735191,B158	3
chr1	114908661	114908698	chr1:114874007:114969527,B107	3
chr1	114909013	114909050	chr1:114874007:114969527,B109	3
chr1	115254090	115254163	chr1:115240369:115294563,B062	4
chr1	115409332	115409353	chr1:115359654:115550032,B220	3
chr1	115883520	115883545	chr1:115865297:115907988,B045	3
chr1	115947396	115947413	chr1:115933726:115963718,B051	3
chr1	115947469	115947500	chr1:115933726:115963718,B053	3
chr1	116105319	116105357	chr1:116105283:116108613,B004	3
chr1	116131657	116131688	chr1:116108691:116166436,B112	4
chr1	116470398	116470442	chr1:116440198:116551552,B134	4
chr1	116470489	116470540	chr1:116440198:116551552,B136	3
chr1	116553189	116553223	chr1:116552460:116585056,B007	3
chr1	117654242	117654316	chr1:117647650:117666133,B035	3
chr1	117736101	117736106	chr1:117690208:117745883,B398	3
chr1	117737675	117737684	chr1:117690208:117745883,B409	4
chr1	117999309	117999359	chr1:117986299:118004031,B105	4
chr1	118119135	118119160	chr1:118037447:118169745,B534	4
chr1	118142605	118142727	chr1:118037447:118169745,B723	7
chr1	118142812	118142922	chr1:118037447:118169745,B729	4
chr1	118537429	118537435	chr1:118479995:118554846,B408	3
chr1	118591740	118591804	chr1:118559189:118596761,B220	3
chr1	118805155	118805264	chr1:118788616:118848439,B112	6
chr1	118878407	118878520	chr1:118848461:118910207,B233	4
chr1	118936393	118936433	chr1:118910229:118962422,B150	3
chr1	119093287	119093301	chr1:119093202:119093457,B004	3
chr1	119192364	119192379	chr1:119139780:119194120,B541	3
chr1	119380402	119380477	chr1:119371488:119382975,B073	3
chr1	119413322	119413533	chr1:119383864:119623046,B236	3
chr1	119626100	119626117	chr1:119623159:119653126,B032	3
chr1	119804759	119804774	chr1:119753404:119805378,B327	3
chr1	119999567	119999592	chr1:119945932:120006512,B443	3
chr1	119999690	119999712	chr1:119945932:120006512,B446	4
chr1	119999717	119999763	chr1:119945932:120006512,B447	3
chr1	120175063	120175068	chr1:120130574:120333880,B361	3
chr1	120186726	120186758	chr1:120130574:120333880,B467	5
chr1	120190227	120190350	chr1:120130574:120333880,B495	3
chr1	120208750	120208811	chr1:120130574:120333880,B647	4
chr1	120208915	120208977	chr1:120130574:120333880,B650	4
chr1	120336268	120336283	chr1:120335974:120336339,B011	3
chr1	121040992	121041026	chr1:121023072:121105402,B081	3
chr1	121088990	121089103	chr1:121023072:121105402,B304	3
chr1	121185186	121185207	chr1:121154665:121203663,B113	3
chr1	121556197	121556246	chr1:121521850:121564812,B146	3
chr1	121867559	121867572	chr1:121866028:121918278,B094	3
chr1	121867635	121867644	chr1:121866028:121918278,B100	4
chr1	121872228	121872268	chr1:121866028:121918278,B310	3
chr1	121886622	121886638	chr1:121866028:121918278,B846	3
chr1	121886835	121886847	chr1:121866028:121918278,B868	3
chr1	121893548	121893560	chr1:121866028:121918278,B1091	3
chr1	121898768	121898780	chr1:121866028:121918278,B1204	3
chr1	121899733	121899761	chr1:121866028:121918278,B1225	3
chr1	121899799	121899822	chr1:121866028:121918278,B1226	3
chr1	121900210	121900249	chr1:121866028:121918278,B1235	5
chr1	121900327	121900364	chr1:121866028:121918278,B1237	4
chr1	121903325	121903399	chr1:121866028:121918278,B1264	11
chr1	122034741	122035015	chr1:121918756:122065201,B643	3
chr1	122160446	122160570	chr1:122108120:122218917,B105	3
chr1	122583398	122583500	chr1:122503323:122622304,B329	5
chr1	122761138	122761176	chr1:122756011:122805242,B026	3
chr1	122971093	122971192	chr1:122948377:123013633,B085	3
chr1	122971237	122971253	chr1:122948377:123013633,B087	3
chr1	122971492	122971521	chr1:122948377:123013633,B093	3
chr1	122982788	122982898	chr1:122948377:123013633,B133	4
chr1	123618498	123618574	chr1:123584901:123645478,B129	6
chr1	123618682	123618771	chr1:123584901:123645478,B133	7
chr1	123618779	123618807	chr1:123584901:123645478,B134	3
chr1	123972594	123972636	chr1:123972505:123979904,B002	3
chr1	123985791	123985811	chr1:123979979:123999015,B027	4
chr1	124060946	124060977	chr1:124033451:124063049,B110	3
chr1	124667013	124667086	chr1:124631407:124670596,B153	3
chr1	124939194	124939241	chr1:124938177:124939522,B063	4
chr1	125290634	125290735	chr1:125286706:125332785,B012	3
chr1	125441890	125441921	chr1:125404133:125462581,B204	3
chr1	125884497	125884518	chr1:125839456:126079739,B318	5
chr1	125884525	125884574	chr1:125839456:126079739,B319	8
chr1	125884577	125884605	chr1:125839456:126079739,B320	3
chr1	125884611	125884658	chr1:125839456:126079739,B321	9
chr1	125884667	125884677	chr1:125839456:126079739,B323	3
chr1	125884688	125884761	chr1:125839456:126079739,B326	8
chr1	126022891	126022908	chr1:125839456:126079739,B1038	3
chr1	126040340	126040382	chr1:125839456:126079739,B1141	5
chr1	126177147	126177184	chr1:126166313:126311106,B052	3
chr1	126470615	126470931	chr1:126350378:126538741,B676	3
chr1	126744910	126744956	chr1:126547277:126789473,B1413	4
chr1	126858180	126858205	chr1:126799825:126933584,B456	3
chr1	126898460	126898503	chr1:126799825:126933584,B1114	4
chr1	127042076	127042102	chr1:126934510:127059026,B917	3
chr1	127042146	127042169	chr1:126934510:127059026,B923	3
chr1	127063859	127063896	chr1:127059847:127099542,B075	3
chr1	127129293	127129303	chr1:127101726:127200286,B169	3
chr1	127205642	127205678	chr1:127202408:127269294,B018	4
chr1	127205685	127205701	chr1:127202408:127269294,B019	3
chr1	127206011	127206064	chr1:127202408:127269294,B022	3
chr1	127206160	127206239	chr1:127202408:127269294,B026	3
chr1	127318048	127318102	chr1:127269362:127573680,B294	3
chr1	127318190	127318220	chr1:127269362:127573680,B300	5
chr1	127318338	127318355	chr1:127269362:127573680,B308	3
chr1	127378965	127378990	chr1:127269362:127573680,B697	3
chr1	127469317	127469357	chr1:127269362:127573680,B1360	5
chr1	127736334	127736342	chr1:127718803:127739055,B221	3
chr1	127736489	127736500	chr1:127718803:127739055,B239	3
chr1	128027629	128027674	chr1:127986480:128062202,B448	3
chr1	128094069	128094173	chr1:128062286:128108622,B427	3
chr1	128105490	128105509	chr1:128062286:128108622,B503	3
chr1	128105540	128105565	chr1:128062286:128108622,B505	3
chr1	128108662	128108742	chr1:128108645:128122004,B001	3
chr1	128223498	128223517	chr1:128205509:128266768,B268	3
chr1	128281840	128281894	chr1:128266849:128302261,B130	3
chr1	128281977	128282019	chr1:128266849:128302261,B132	4
chr1	128282131	128282149	chr1:128266849:128302261,B135	4
chr1	128407493	128407511	chr1:128403119:128423848,B007	3
chr1	128407563	128407582	chr1:128403119:128423848,B014	3
chr1	128535572	128535651	chr1:128511590:128652389,B292	4
chr1	128535681	128535700	chr1:128511590:128652389,B293	3
chr1	128535729	128535751	chr1:128511590:128652389,B297	3
chr1	128608493	128608598	chr1:128511590:128652389,B1191	7
chr1	128608658	128608680	chr1:128511590:128652389,B1195	3
chr1	128790603	128790773	chr1:128742799:129048819,B576	3
chr1	128889093	128889157	chr1:128742799:129048819,B1761	4
chr1	129344287	129344392	chr1:129316144:129358809,B149	3
chr1	129485055	129485074	chr1:129476142:129550563,B059	3
chr1	129586770	129586818	chr1:129552844:129842995,B255	3
chr1	129787679	129787781	chr1:129552844:129842995,B1519	3
chr1	130269462	130269522	chr1:130177004:130404331,B439	3
chr1	130680259	130680289	chr1:130653250:130715625,B318	3
chr1	130846132	130846211	chr1:130823199:130856756,B241	4
chr1	131242247	131242255	chr1:131237432:131257792,B193	3
chr1	131242461	131242479	chr1:131237432:131257792,B214	4
chr1	131242813	131242842	chr1:131237432:131257792,B249	3
chr1	131243166	131243173	chr1:131237432:131257792,B293	3
chr1	131243198	131243208	chr1:131237432:131257792,B296	3
chr1	131243224	131243241	chr1:131237432:131257792,B300	3
chr1	131243309	131243347	chr1:131237432:131257792,B311	4
chr1	131243491	131243506	chr1:131237432:131257792,B335	3
chr1	131250005	131250072	chr1:131237432:131257792,B550	3
chr1	131250302	131250327	chr1:131237432:131257792,B557	5
chr1	131250443	131250500	chr1:131237432:131257792,B563	3
chr1	131250518	131250586	chr1:131237432:131257792,B566	3
chr1	131250615	131250699	chr1:131237432:131257792,B568	6
chr1	131250703	131250715	chr1:131237432:131257792,B569	3
chr1	131250758	131250790	chr1:131237432:131257792,B571	3
chr1	131250842	131250862	chr1:131237432:131257792,B573	3
chr1	131258983	131259114	chr1:131258095:131259581,B061	3
chr1	132069472	132069507	chr1:132060711:132095855,B070	3
chr1	132326432	132326498	chr1:132326144:132338534,B028	7
chr1	132327215	132327288	chr1:132326144:132338534,B044	3
chr1	132327418	132327513	chr1:132326144:132338534,B046	5
chr1	132327726	132327848	chr1:132326144:132338534,B049	3
chr1	132327853	132327886	chr1:132326144:132338534,B050	3
chr1	132333538	132333572	chr1:132326144:132338534,B162	4
chr1	132333735	132333764	chr1:132326144:132338534,B165	5
chr1	132333836	132333941	chr1:132326144:132338534,B170	13
chr1	132451053	132451070	chr1:132338609:132493613,B905	3
chr1	132454920	132454935	chr1:132338609:132493613,B1089	4
chr1	132925729	132925848	chr1:132918086:132994429,B028	3
chr1	133143179	133143235	chr1:133019334:133153203,B668	3
chr1	133143333	133143372	chr1:133019334:133153203,B674	3
chr1	133525892	133525921	chr1:133511176:133576663,B160	3
chr1	133526131	133526138	chr1:133511176:133576663,B190	3
chr1	133526349	133526369	chr1:133511176:133576663,B222	4
chr1	133526419	133526434	chr1:133511176:133576663,B232	3
chr1	134189807	134189829	chr1:134152659:134262699,B293	5
chr1	134599020	134599056	chr1:134595420:134623862,B029	4
chr1	135047566	135047608	chr1:134987869:135073048,B280	3
chr1	135047745	135047851	chr1:134987869:135073048,B284	4
chr1	135216385	135216435	chr1:135202307:135246185,B183	3
chr1	135216657	135216693	chr1:135202307:135246185,B186	5
chr1	135216742	135216824	chr1:135202307:135246185,B190	8
chr1	135216886	135216964	chr1:135202307:135246185,B193	4
chr1	135352695	135352722	chr1:135337828:135418672,B085	3
chr1	135565363	135565456	chr1:135538022:135602389,B252	3
chr1	135833011	135833035	chr1:135832731:135833678,B018	3
chr1	135856211	135856274	chr1:135848236:135911061,B203	4
chr1	135945678	135945694	chr1:135932219:136006910,B170	4
chr1	135945712	135945758	chr1:135932219:136006910,B173	4
chr1	136064184	136064209	chr1:136050651:136125810,B323	4
chr1	136100065	136100199	chr1:136050651:136125810,B756	7
chr1	136100381	136100440	chr1:136050651:136125810,B760	3
chr1	136140376	136140407	chr1:136125879:136140441,B064	3
chr1	136401308	136401358	chr1:136351891:136418421,B308	3
chr1	136401493	136401519	chr1:136351891:136418421,B310	3
chr1	136401548	136401571	chr1:136351891:136418421,B312	3
chr1	136401805	136401877	chr1:136351891:136418421,B316	3
chr1	136467210	136467303	chr1:136466754:136467360,B002	3
chr1	136536733	136536776	chr1:136471383:136597961,B840	3
chr1	136549615	136549681	chr1:136471383:136597961,B925	4
chr1	136766952	136766991	chr1:136668948:136799723,B661	3
chr1	137063611	137063677	chr1:137053361:137178218,B071	3
chr1	137110511	137110530	chr1:137053361:137178218,B523	3
chr1	137159975	137160035	chr1:137053361:137178218,B1019	3
chr1	137679249	137679363	chr1:137617505:137697483,B211	3
chr1	137694726	137694778	chr1:137617505:137697483,B266	3
chr1	137859759	137860006	chr1:137778558:137875829,B330	3
chr1	138037288	138037335	chr1:137980643:138067841,B360	3
chr1	138447984	138448008	chr1:138443534:138448483,B040	3
chr1	138449569	138449659	chr1:138448647:138507014,B007	5
chr1	138496460	138496504	chr1:138448647:138507014,B577	3
chr1	138513851	138514029	chr1:138507150:138518537,B113	3
chr1	138581228	138581250	chr1:138541771:138603254,B434	4
chr1	138619361	138619409	chr1:138603330:138619910,B203	3
chr1	138637216	138637300	chr1:138635732:138674884,B033	3
chr1	138648646	138648651	chr1:138635732:138674884,B192	3
chr1	138676000	138676031	chr1:138675240:138723201,B010	3
chr1	138676267	138676292	chr1:138675240:138723201,B021	5
chr1	138676358	138676406	chr1:138675240:138723201,B025	8
chr1	138684020	138684038	chr1:138675240:138723201,B211	3
chr1	138687659	138687747	chr1:138675240:138723201,B284	4
chr1	138688192	138688221	chr1:138675240:138723201,B289	3
chr1	138707409	138707425	chr1:138675240:138723201,B572	3
chr1	138708721	138708729	chr1:138675240:138723201,B593	3
chr1	138743146	138743236	chr1:138723423:138817389,B174	3
chr1	138780661	138780737	chr1:138723423:138817389,B527	3
chr1	138780839	138780888	chr1:138723423:138817389,B534	3
chr1	138782213	138782300	chr1:138723423:138817389,B552	9
chr1	138782309	138782367	chr1:138723423:138817389,B554	4
chr1	138867188	138867290	chr1:138840225:138891685,B130	3
chr1	139036500	139036629	chr1:139001266:139036663,B106	3
chr1	139069793	139069895	chr1:139048754:139098269,B040	3
chr1	139099619	139099692	chr1:139098776:139111062,B001	3
chr1	139290697	139290962	chr1:139278305:139336901,B040	3
chr1	139641363	139641490	chr1:139627821:139662599,B059	3
chr1	139717218	139717318	chr1:139700071:139736055,B037	3
chr1	140578580	140578602	chr1:140556830:140597674,B105	3
chr1	140597704	140597718	chr1:140597685:140598883,B001	3
chr1	140659202	140659487	chr1:140623783:140704933,B175	3
chr1	140912863	140912875	chr1:140724614:141005026,B1517	3
chr1	140912979	140912991	chr1:140724614:141005026,B1529	3
chr1	140913031	140913044	chr1:140724614:141005026,B1537	3
chr1	140913101	140913122	chr1:140724614:141005026,B1547	3
chr1	141077488	141077614	chr1:141005051:141117307,B565	3
chr1	141091089	141091194	chr1:141005051:141117307,B603	3
chr1	141170647	141170676	chr1:141117379:141170720,B221	3
chr1	141261929	141262023	chr1:141230622:141317285,B224	3
chr1	141365268	141365380	chr1:141317519:141466239,B457	3
chr1	141450688	141450734	chr1:141317519:141466239,B1033	4
chr1	141631293	141631420	chr1:141554596:141655866,B414	3
chr1	141718422	141718490	chr1:141692452:141718781,B255	4
chr1	141872782	141872804	chr1:141867413:141919647,B086	3
chr1	141872885	141872963	chr1:141867413:141919647,B091	6
chr1	142344883	142344921	chr1:142344531:142347105,B014	3
chr1	142461104	142461223	chr1:142440446:142464800,B142	3
chr1	142533025	142533037	chr1:142526422:142586959,B059	4
chr1	142613896	142614085	chr1:142586981:142637566,B207	3
chr1	142626164	142626307	chr1:142586981:142637566,B229	3
chr1	142634810	142634862	chr1:142586981:142637566,B272	6
chr1	142874887	142874911	chr1:142864200:143008221,B129	3
chr1	143060942	143061029	chr1:143053595:143068554,B080	3
chr1	143272601	143272649	chr1:143223249:143330198,B718	3
chr1	143537984	143538054	chr1:143434936:143541768,B1741	6
chr1	143538055	143538151	chr1:143434936:143541768,B1742	9
chr1	143538163	143538262	chr1:143434936:143541768,B1743	6
chr1	143538269	143538297	chr1:143434936:143541768,B1744	4
chr1	143538447	143538500	chr1:143434936:143541768,B1750	5
chr1	143538537	143538564	chr1:143434936:143541768,B1751	3
chr1	143582067	143582105	chr1:143556257:143633376,B568	3
chr1	143582245	143582252	chr1:143556257:143633376,B577	3
chr1	143583754	143583774	chr1:143556257:143633376,B634	6
chr1	143583803	143583879	chr1:143556257:143633376,B636	7
chr1	143597976	143598000	chr1:143556257:143633376,B973	3
chr1	143755807	143755813	chr1:143707220:143772863,B955	3
chr1	143868204	143868295	chr1:143786475:144073708,B1210	3
chr1	144104625	144104631	chr1:144103821:144105381,B047	3
chr1	144460474	144460518	chr1:144435610:144579431,B537	3
chr1	144577825	144577843	chr1:144435610:144579431,B2666	3
chr1	144887449	144887468	chr1:144860902:144919388,B457	3
chr1	144907277	144907386	chr1:144860902:144919388,B1009	5
chr1	145030062	145030299	chr1:145018408:145060589,B298	3
chr1	145107807	145107826	chr1:145060842:145147824,B910	3
chr1	145220275	145220426	chr1:145188093:145272879,B709	7
chr1	145220498	145220646	chr1:145188093:145272879,B710	8
chr1	145317379	145317425	chr1:145315365:145317853,B073	3
chr1	145472885	145472906	chr1:145452730:145564487,B518	3
chr1	145555822	145555840	chr1:145452730:145564487,B2281	3
chr1	145685994	145686103	chr1:145647399:145732496,B713	9
chr1	145699897	145699944	chr1:145647399:145732496,B1099	5
chr1	145787493	145787527	chr1:145769955:145896057,B614	5
chr1	145794767	145794817	chr1:145769955:145896057,B828	3
chr1	145954709	145954805	chr1:145954693:145955461,B001	3
chr1	146036226	146036268	chr1:145983392:146071201,B849	3
chr1	146036280	146036334	chr1:145983392:146071201,B851	3
chr1	146036354	146036367	chr1:145983392:146071201,B852	3
chr1	146036369	146036490	chr1:145983392:146071201,B853	14
chr1	146036558	146036640	chr1:145983392:146071201,B856	6
chr1	146036683	146036709	chr1:145983392:146071201,B858	3
chr1	146205951	146205962	chr1:146205424:146207836,B015	3
chr1	146206087	146206110	chr1:146205424:146207836,B022	4
chr1	146233550	146233603	chr1:146217463:146257222,B293	5
chr1	146285840	146285904	chr1:146278953:146327657,B089	3
chr1	146309713	146309815	chr1:146278953:146327657,B551	3
chr1	146848888	146848903	chr1:146837508:146885099,B378	3
chr1	146856183	146856201	chr1:146837508:146885099,B674	3
chr1	146864350	146864365	chr1:146837508:146885099,B1065	3
chr1	146991563	146991620	chr1:146986932:147010401,B162	3
chr1	147002729	147002739	chr1:146986932:147010401,B385	3
chr1	147002759	147002769	chr1:146986932:147010401,B387	3
chr1	147002793	147002842	chr1:146986932:147010401,B390	4
chr1	147002929	147002938	chr1:146986932:147010401,B400	4
chr1	147058255	147058270	chr1:147053794:147069506,B168	4
chr1	147058292	147058304	chr1:147053794:147069506,B171	4
chr1	147091414	147091533	chr1:147074420:147091559,B240	4
chr1	147108657	147108697	chr1:147092424:147210557,B357	3
chr1	147108711	147108738	chr1:147092424:147210557,B359	3
chr1	147108878	147108909	chr1:147092424:147210557,B362	4
chr1	147109291	147109301	chr1:147092424:147210557,B370	3
chr1	147402296	147402366	chr1:147402200:147424691,B005	4
chr1	147406625	147406661	chr1:147402200:147424691,B143	3
chr1	147406754	147406773	chr1:147402200:147424691,B150	3
chr1	147406885	147406925	chr1:147402200:147424691,B161	5
chr1	147408260	147408275	chr1:147402200:147424691,B193	3
chr1	147408368	147408390	chr1:147402200:147424691,B203	3
chr1	147446417	147446503	chr1:147431953:147458417,B070	5
chr1	147446668	147446780	chr1:147431953:147458417,B075	5
chr1	147446876	147446894	chr1:147431953:147458417,B078	3
chr1	147446963	147447005	chr1:147431953:147458417,B080	3
chr1	147463913	147463982	chr1:147458515:147555093,B070	3
chr1	147475552	147475590	chr1:147458515:147555093,B264	3
chr1	147485000	147485094	chr1:147458515:147555093,B389	9
chr1	147485112	147485171	chr1:147458515:147555093,B390	5
chr1	147494282	147494343	chr1:147458515:147555093,B533	3
chr1	147921310	147921346	chr1:147875573:147923245,B754	3
chr1	148131773	148131813	chr1:148113847:148146243,B200	3
chr1	148131837	148131851	chr1:148113847:148146243,B202	5
chr1	148141768	148141842	chr1:148113847:148146243,B334	3
chr1	148148995	148149053	chr1:148146341:148171918,B011	3
chr1	148383600	148383676	chr1:148382316:148408476,B039	3
chr1	148392180	148392457	chr1:148382316:148408476,B078	3
chr1	148490040	148490076	chr1:148466716:148500760,B285	4
chr1	148773554	148773584	chr1:148705908:148812205,B1117	3
chr1	148773739	148773748	chr1:148705908:148812205,B1138	3
chr1	148833537	148833576	chr1:148812487:148846026,B161	3
chr1	148892234	148892376	chr1:148867902:148976481,B298	6
chr1	148892449	148892485	chr1:148867902:148976481,B299	3
chr1	149129786	149129808	chr1:149107122:149158309,B174	3
chr1	149129909	149129950	chr1:149107122:149158309,B179	4
chr1	149374524	149374556	chr1:149372263:149422364,B029	3
chr1	149389430	149389444	chr1:149372263:149422364,B150	3
chr1	149401148	149401179	chr1:149372263:149422364,B266	3
chr1	149401297	149401331	chr1:149372263:149422364,B270	3
chr1	149404048	149404189	chr1:149372263:149422364,B316	8
chr1	149578837	149578908	chr1:149527012:149669240,B381	3
chr1	149811420	149811448	chr1:149774866:149863808,B251	3
chr1	149825937	149825974	chr1:149774866:149863808,B394	4
chr1	149825977	149826012	chr1:149774866:149863808,B395	3
chr1	149826165	149826171	chr1:149774866:149863808,B397	3
chr1	149826782	149826800	chr1:149774866:149863808,B412	3
chr1	149827008	149827043	chr1:149774866:149863808,B416	3
chr1	149827208	149827297	chr1:149774866:149863808,B421	4
chr1	149827410	149827426	chr1:149774866:149863808,B425	3
chr1	149922190	149922292	chr1:149891506:150012071,B243	3
chr1	149952906	149953051	chr1:149891506:150012071,B524	7
chr1	150138331	150138417	chr1:150080222:150171306,B653	3
chr1	150482218	150482295	chr1:150433082:150610840,B750	6
chr1	150490919	150490932	chr1:150433082:150610840,B874	3
chr1	150490939	150491045	chr1:150433082:150610840,B875	4
chr1	150491172	150491184	chr1:150433082:150610840,B876	3
chr1	150761084	150761226	chr1:150728426:150874214,B648	4
chr1	150761317	150761342	chr1:150728426:150874214,B653	3
chr1	150761358	150761408	chr1:150728426:150874214,B655	4
chr1	150858273	150858436	chr1:150728426:150874214,B1978	3
chr1	151152030	151152066	chr1:151143217:151183498,B163	3
chr1	151152153	151152172	chr1:151143217:151183498,B172	3
chr1	151200403	151200416	chr1:151195350:151218847,B202	3
chr1	151261987	151262071	chr1:151227638:151268621,B384	4
chr1	151262169	151262219	chr1:151227638:151268621,B387	3
chr1	151484969	151485012	chr1:151475277:151652835,B157	4
chr1	151485235	151485254	chr1:151475277:151652835,B167	3
chr1	151564313	151564351	chr1:151475277:151652835,B1319	3
chr1	151564392	151564462	chr1:151475277:151652835,B1320	9
chr1	151564471	151564560	chr1:151475277:151652835,B1321	4
chr1	151565056	151565099	chr1:151475277:151652835,B1348	4
chr1	151581902	151581929	chr1:151475277:151652835,B1629	5
chr1	151610211	151610237	chr1:151475277:151652835,B2016	4
chr1	151610525	151610609	chr1:151475277:151652835,B2029	6
chr1	151610636	151610668	chr1:151475277:151652835,B2031	3
chr1	151610711	151610786	chr1:151475277:151652835,B2033	4
chr1	151610812	151610840	chr1:151475277:151652835,B2035	4
chr1	151616443	151616492	chr1:151475277:151652835,B2114	5
chr1	151835923	151835937	chr1:151805128:151870813,B323	3
chr1	151837545	151837635	chr1:151805128:151870813,B334	3
chr1	151883005	151883048	chr1:151879322:151887488,B002	3
chr1	151948032	151948118	chr1:151947834:151969718,B001	3
chr1	151985820	151985885	chr1:151973316:152009793,B080	7
chr1	152166103	152166112	chr1:152137028:152206543,B247	3
chr1	152203761	152203888	chr1:152137028:152206543,B700	7
chr1	152203958	152204036	chr1:152137028:152206543,B703	4
chr1	152204114	152204170	chr1:152137028:152206543,B706	4
chr1	152204326	152204376	chr1:152137028:152206543,B713	3
chr1	152278440	152278476	chr1:152260978:152323017,B134	4
chr1	152278523	152278593	chr1:152260978:152323017,B136	4
chr1	152358958	152359067	chr1:152323090:152385737,B282	3
chr1	152359107	152359123	chr1:152323090:152385737,B285	3
chr1	152359161	152359186	chr1:152323090:152385737,B288	4
chr1	152361615	152361650	chr1:152323090:152385737,B351	4
chr1	152361671	152361699	chr1:152323090:152385737,B355	4
chr1	152379948	152379993	chr1:152323090:152385737,B552	3
chr1	152380105	152380202	chr1:152323090:152385737,B555	4
chr1	152381076	152381115	chr1:152323090:152385737,B589	3
chr1	152467163	152467180	chr1:152385973:152483469,B1354	3
chr1	152575263	152575298	chr1:152504819:152582160,B1039	3
chr1	152575330	152575336	chr1:152504819:152582160,B1041	3
chr1	152575347	152575374	chr1:152504819:152582160,B1043	5
chr1	152575410	152575472	chr1:152504819:152582160,B1044	8
chr1	152575482	152575628	chr1:152504819:152582160,B1045	5
chr1	152575871	152575921	chr1:152504819:152582160,B1051	3
chr1	152576111	152576153	chr1:152504819:152582160,B1055	3
chr1	152576181	152576399	chr1:152504819:152582160,B1056	14
chr1	152576406	152576487	chr1:152504819:152582160,B1057	7
chr1	152732497	152732556	chr1:152679537:152753286,B1129	3
chr1	152841108	152841149	chr1:152827274:152862509,B104	3
chr1	152852086	152852198	chr1:152827274:152862509,B207	3
chr1	152885895	152885924	chr1:152877311:152887068,B154	4
chr1	152886562	152886598	chr1:152877311:152887068,B170	4
chr1	152886816	152886847	chr1:152877311:152887068,B179	7
chr1	152886854	152886888	chr1:152877311:152887068,B180	3
chr1	152886907	152886969	chr1:152877311:152887068,B182	5
chr1	152887000	152887045	chr1:152877311:152887068,B183	4
chr1	152889860	152889873	chr1:152887448:152892374,B071	3
chr1	152898953	152899007	chr1:152892461:152980173,B111	4
chr1	153060065	153060107	chr1:153058656:153068606,B026	3
chr1	153124190	153124323	chr1:153119145:153135753,B039	3
chr1	153183876	153183882	chr1:153180273:153197197,B097	3
chr1	153305219	153305225	chr1:153304725:153307394,B010	3
chr1	153314382	153314396	chr1:153307554:153315267,B125	3
chr1	153314424	153314451	chr1:153307554:153315267,B128	4
chr1	153315113	153315127	chr1:153307554:153315267,B147	3
chr1	153315180	153315237	chr1:153307554:153315267,B149	6
chr1	153431901	153431918	chr1:153425652:153449080,B075	4
chr1	153431923	153432041	chr1:153425652:153449080,B076	12
chr1	153432043	153432116	chr1:153425652:153449080,B077	3
chr1	153432118	153432137	chr1:153425652:153449080,B078	3
chr1	153432157	153432220	chr1:153425652:153449080,B079	5
chr1	153433602	153433627	chr1:153425652:153449080,B103	4
chr1	153433732	153433753	chr1:153425652:153449080,B109	3
chr1	153458805	153458941	chr1:153449564:153470856,B047	3
chr1	153466436	153466528	chr1:153449564:153470856,B092	3
chr1	153488435	153488519	chr1:153473711:153570985,B112	3
chr1	153799478	153799577	chr1:153773927:153809971,B181	8
chr1	153799607	153799645	chr1:153773927:153809971,B183	5
chr1	153799647	153799657	chr1:153773927:153809971,B184	3
chr1	153799679	153799798	chr1:153773927:153809971,B185	14
chr1	153920580	153920616	chr1:153916590:153927969,B037	3
chr1	153920651	153920659	chr1:153916590:153927969,B039	3
chr1	154029045	154029055	chr1:154028563:154094294,B030	3
chr1	154088650	154088712	chr1:154028563:154094294,B1438	4
chr1	154088826	154088951	chr1:154028563:154094294,B1441	7
chr1	154089073	154089149	chr1:154028563:154094294,B1443	8
chr1	154089342	154089396	chr1:154028563:154094294,B1448	6
chr1	154131116	154131275	chr1:154094476:154209000,B864	3
chr1	154219453	154219467	chr1:154209089:154252821,B142	3
chr1	154222941	154222956	chr1:154209089:154252821,B326	3
chr1	154307724	154307756	chr1:154253849:154323052,B1052	3
chr1	154405748	154405797	chr1:154323128:154424286,B1194	3
chr1	154418318	154418337	chr1:154323128:154424286,B1443	3
chr1	154418786	154418809	chr1:154323128:154424286,B1460	3
chr1	154418836	154418921	chr1:154323128:154424286,B1463	3
chr1	154419061	154419083	chr1:154323128:154424286,B1472	3
chr1	154419939	154420043	chr1:154323128:154424286,B1494	7
chr1	154420053	154420076	chr1:154323128:154424286,B1496	3
chr1	154420299	154420363	chr1:154323128:154424286,B1501	5
chr1	154420431	154420471	chr1:154323128:154424286,B1504	3
chr1	154420638	154420669	chr1:154323128:154424286,B1509	3
chr1	154758463	154758555	chr1:154672424:154775492,B995	7
chr1	154758563	154758610	chr1:154672424:154775492,B996	3
chr1	154758643	154758924	chr1:154672424:154775492,B997	13
chr1	154759025	154759049	chr1:154672424:154775492,B999	4
chr1	154802811	154802819	chr1:154777718:154805287,B269	3
chr1	154803049	154803080	chr1:154777718:154805287,B292	3
chr1	154803120	154803167	chr1:154777718:154805287,B296	4
chr1	154814507	154814548	chr1:154805508:154825691,B093	3
chr1	154850524	154850555	chr1:154827283:154937679,B228	3
chr1	154899904	154899929	chr1:154827283:154937679,B994	3
chr1	154900030	154900041	chr1:154827283:154937679,B999	4
chr1	154960508	154960569	chr1:154938700:154973782,B376	3
chr1	154960708	154960762	chr1:154938700:154973782,B382	4
chr1	154960799	154960842	chr1:154938700:154973782,B384	4
chr1	154960863	154960909	chr1:154938700:154973782,B386	3
chr1	155060395	155060441	chr1:155058340:155127237,B029	3
chr1	155060612	155060637	chr1:155058340:155127237,B033	3
chr1	155060675	155060730	chr1:155058340:155127237,B035	5
chr1	155060786	155060812	chr1:155058340:155127237,B036	3
chr1	155060847	155060972	chr1:155058340:155127237,B037	9
chr1	155061028	155061072	chr1:155058340:155127237,B042	4
chr1	155061334	155061362	chr1:155058340:155127237,B051	3
chr1	155061397	155061513	chr1:155058340:155127237,B053	8
chr1	155061532	155061544	chr1:155058340:155127237,B055	3
chr1	155103774	155103837	chr1:155058340:155127237,B1006	4
chr1	155104064	155104099	chr1:155058340:155127237,B1014	4
chr1	155191193	155191198	chr1:155189732:155251603,B021	3
chr1	155234687	155234710	chr1:155189732:155251603,B979	3
chr1	155256449	155256483	chr1:155251616:155273931,B136	3
chr1	155256604	155256653	chr1:155251616:155273931,B139	4
chr1	155256665	155256730	chr1:155251616:155273931,B140	3
chr1	155280673	155280690	chr1:155274906:155301696,B205	3
chr1	155280740	155281060	chr1:155274906:155301696,B206	15
chr1	155281075	155281151	chr1:155274906:155301696,B207	6
chr1	155281445	155281457	chr1:155274906:155301696,B212	3
chr1	155281494	155281520	chr1:155274906:155301696,B215	4
chr1	155322448	155322469	chr1:155302414:155328729,B357	3
chr1	155337958	155337980	chr1:155329039:155367826,B095	4
chr1	155337991	155338045	chr1:155329039:155367826,B097	4
chr1	155406124	155406144	chr1:155368036:155409429,B459	3
chr1	155485131	155485244	chr1:155471421:155617357,B273	4
chr1	155535658	155535672	chr1:155471421:155617357,B1145	3
chr1	155535775	155535874	chr1:155471421:155617357,B1148	5
chr1	155535989	155536008	chr1:155471421:155617357,B1149	3
chr1	155536013	155536064	chr1:155471421:155617357,B1150	5
chr1	155536115	155536365	chr1:155471421:155617357,B1151	12
chr1	155578738	155578837	chr1:155471421:155617357,B1982	3
chr1	155579299	155579416	chr1:155471421:155617357,B1991	6
chr1	155579452	155579473	chr1:155471421:155617357,B1994	3
chr1	155579510	155579560	chr1:155471421:155617357,B1996	6
chr1	155579569	155579580	chr1:155471421:155617357,B1997	3
chr1	155605791	155605806	chr1:155471421:155617357,B2311	3
chr1	155605921	155606021	chr1:155471421:155617357,B2315	8
chr1	155606061	155606078	chr1:155471421:155617357,B2318	4
chr1	155606202	155606236	chr1:155471421:155617357,B2325	5
chr1	155615633	155615650	chr1:155471421:155617357,B2485	3
chr1	155628006	155628118	chr1:155618256:155742931,B245	11
chr1	155628133	155628163	chr1:155618256:155742931,B247	5
chr1	155628175	155628298	chr1:155618256:155742931,B249	6
chr1	155628306	155628328	chr1:155618256:155742931,B251	4
chr1	155629399	155629424	chr1:155618256:155742931,B269	5
chr1	155641574	155641595	chr1:155618256:155742931,B667	4
chr1	155641625	155641643	chr1:155618256:155742931,B668	3
chr1	155641679	155641687	chr1:155618256:155742931,B673	3
chr1	155641690	155641717	chr1:155618256:155742931,B674	3
chr1	155641775	155641840	chr1:155618256:155742931,B676	4
chr1	155655343	155655356	chr1:155618256:155742931,B946	3
chr1	155684991	155685022	chr1:155618256:155742931,B1601	5
chr1	155685060	155685093	chr1:155618256:155742931,B1603	3
chr1	155685176	155685214	chr1:155618256:155742931,B1607	3
chr1	155685258	155685308	chr1:155618256:155742931,B1610	7
chr1	155685653	155685674	chr1:155618256:155742931,B1620	3
chr1	155685712	155685768	chr1:155618256:155742931,B1626	5
chr1	155701277	155701293	chr1:155618256:155742931,B1923	4
chr1	155701479	155701504	chr1:155618256:155742931,B1940	3
chr1	155714312	155714347	chr1:155618256:155742931,B2318	3
chr1	155714348	155714403	chr1:155618256:155742931,B2319	3
chr1	155714491	155714500	chr1:155618256:155742931,B2326	3
chr1	155714541	155714552	chr1:155618256:155742931,B2330	3
chr1	155714674	155714710	chr1:155618256:155742931,B2339	6
chr1	155714722	155714767	chr1:155618256:155742931,B2341	6
chr1	155761368	155761403	chr1:155743541:155769098,B450	10
chr1	155761578	155761708	chr1:155743541:155769098,B496	11
chr1	155761763	155761785	chr1:155743541:155769098,B498	3
chr1	155761800	155761820	chr1:155743541:155769098,B500	3
chr1	155762081	155762285	chr1:155743541:155769098,B502	8
chr1	155762495	155762627	chr1:155743541:155769098,B505	5
chr1	155762748	155762868	chr1:155743541:155769098,B508	6
chr1	155762949	155762977	chr1:155743541:155769098,B510	3
chr1	155763019	155763031	chr1:155743541:155769098,B513	3
chr1	155763283	155763316	chr1:155743541:155769098,B526	3
chr1	155763414	155763538	chr1:155743541:155769098,B534	15
chr1	155763577	155763638	chr1:155743541:155769098,B537	5
chr1	155763738	155763777	chr1:155743541:155769098,B545	3
chr1	155763879	155763909	chr1:155743541:155769098,B553	3
chr1	155763975	155763996	chr1:155743541:155769098,B561	3
chr1	155764068	155764167	chr1:155743541:155769098,B566	5
chr1	155764335	155764370	chr1:155743541:155769098,B572	3
chr1	155769708	155769716	chr1:155769659:155769754,B014	3
chr1	155802150	155802165	chr1:155771337:155931273,B969	3
chr1	155811402	155811419	chr1:155771337:155931273,B1170	3
chr1	155811468	155811491	chr1:155771337:155931273,B1173	3
chr1	155824671	155824718	chr1:155771337:155931273,B1491	4
chr1	155892076	155892157	chr1:155771337:155931273,B3069	9
chr1	155892192	155892225	chr1:155771337:155931273,B3074	4
chr1	155892263	155892309	chr1:155771337:155931273,B3078	6
chr1	155924947	155924984	chr1:155771337:155931273,B3648	3
chr1	155925111	155925123	chr1:155771337:155931273,B3657	3
chr1	155925143	155925181	chr1:155771337:155931273,B3660	4
chr1	155925206	155925230	chr1:155771337:155931273,B3663	3
chr1	155925259	155925277	chr1:155771337:155931273,B3666	3
chr1	155925302	155925325	chr1:155771337:155931273,B3670	3
chr1	155925350	155925362	chr1:155771337:155931273,B3672	4
chr1	155975232	155975306	chr1:155931359:155975342,B792	3
chr1	155990503	155990541	chr1:155990161:156018916,B011	4
chr1	155990563	155990633	chr1:155990161:156018916,B014	3
chr1	155990635	155990653	chr1:155990161:156018916,B015	3
chr1	156245536	156245544	chr1:156207961:156303884,B342	3
chr1	156245586	156245597	chr1:156207961:156303884,B344	4
chr1	156247863	156247882	chr1:156207961:156303884,B391	4
chr1	156247935	156247961	chr1:156207961:156303884,B399	4
chr1	156464031	156464049	chr1:156420825:156495121,B559	3
chr1	156464097	156464114	chr1:156420825:156495121,B562	3
chr1	156464160	156464254	chr1:156420825:156495121,B564	5
chr1	156464292	156464327	chr1:156420825:156495121,B565	3
chr1	156464456	156464493	chr1:156420825:156495121,B569	5
chr1	156464524	156464537	chr1:156420825:156495121,B572	3
chr1	156531986	156532007	chr1:156514782:156551826,B258	3
chr1	156613848	156613861	chr1:156575428:156634717,B406	3
chr1	156613906	156613947	chr1:156575428:156634717,B410	5
chr1	156613980	156614040	chr1:156575428:156634717,B413	4
chr1	156736258	156736310	chr1:156716995:156746002,B221	3
chr1	156758320	156758408	chr1:156746369:156786156,B126	3
chr1	156758488	156758698	chr1:156746369:156786156,B130	18
chr1	156758712	156758735	chr1:156746369:156786156,B131	3
chr1	156812468	156812542	chr1:156807258:156816483,B030	6
chr1	156812666	156812701	chr1:156807258:156816483,B032	4
chr1	156823499	156823521	chr1:156820743:156905477,B041	4
chr1	156823585	156823601	chr1:156820743:156905477,B045	3
chr1	156823643	156823670	chr1:156820743:156905477,B046	3
chr1	156823675	156823716	chr1:156820743:156905477,B047	5
chr1	156870027	156870050	chr1:156820743:156905477,B604	4
chr1	156870358	156870400	chr1:156820743:156905477,B613	3
chr1	156938918	156938969	chr1:156909511:156952794,B357	6
chr1	156938992	156939159	chr1:156909511:156952794,B358	10
chr1	156963661	156963677	chr1:156962217:157002360,B042	3
chr1	156963699	156963726	chr1:156962217:157002360,B044	3
chr1	156963757	156963780	chr1:156962217:157002360,B047	3
chr1	157153643	157153673	chr1:157002433:157161109,B1630	3
chr1	157162462	157162521	chr1:157162155:157249459,B003	3
chr1	157172591	157172758	chr1:157162155:157249459,B234	3
chr1	157248122	157248407	chr1:157162155:157249459,B1536	3
chr1	157327876	157327984	chr1:157315097:157339925,B161	4
chr1	157328092	157328139	chr1:157315097:157339925,B162	4
chr1	157328389	157328488	chr1:157315097:157339925,B165	4
chr1	157331102	157331225	chr1:157315097:157339925,B199	5
chr1	157331370	157331403	chr1:157315097:157339925,B202	3
chr1	157331703	157331764	chr1:157315097:157339925,B206	3
chr1	157429528	157429631	chr1:157340092:157452363,B962	4
chr1	157429696	157429732	chr1:157340092:157452363,B968	4
chr1	157429762	157429805	chr1:157340092:157452363,B974	4
chr1	157456269	157456276	chr1:157452442:157569645,B052	3
chr1	157507440	157507485	chr1:157452442:157569645,B693	5
chr1	157528913	157528927	chr1:157452442:157569645,B874	3
chr1	157584578	157584618	chr1:157569673:157596579,B120	4
chr1	157656671	157656720	chr1:157599317:157718354,B647	3
chr1	157656799	157656819	chr1:157599317:157718354,B650	3
chr1	157656857	157656953	chr1:157599317:157718354,B651	8
chr1	157710815	157710862	chr1:157599317:157718354,B1161	5
chr1	157761036	157761063	chr1:157729618:157866512,B402	3
chr1	157847185	157847203	chr1:157729618:157866512,B1235	3
chr1	157866125	157866179	chr1:157729618:157866512,B1454	3
chr1	157907152	157907187	chr1:157866576:157926284,B357	4
chr1	157907212	157907336	chr1:157866576:157926284,B358	3
chr1	157907402	157907426	chr1:157866576:157926284,B364	3
chr1	158084836	158084862	chr1:158080525:158124109,B056	3
chr1	158108750	158108764	chr1:158080525:158124109,B330	3
chr1	158108800	158108867	chr1:158080525:158124109,B332	4
chr1	158254907	158255013	chr1:158184379:158260218,B820	3
chr1	158321358	158321366	chr1:158319294:158332305,B024	3
chr10	333721	333945	chr10:321621:367780,B099	3
chr10	428634	428940	chr10:411828:439161,B128	4
chr10	449832	449844	chr10:440406:473186,B049	3
chr10	617525	617550	chr10:474375:754691,B984	3
chr10	661486	661537	chr10:474375:754691,B1411	5
chr10	661626	661734	chr10:474375:754691,B1414	7
chr10	661868	661999	chr10:474375:754691,B1416	6
chr10	728637	728684	chr10:474375:754691,B2123	3
chr10	780098	780116	chr10:762467:796975,B206	3
chr10	780360	780503	chr10:762467:796975,B211	5
chr10	780526	780636	chr10:762467:796975,B212	3
chr10	780673	780827	chr10:762467:796975,B213	10
chr10	894955	895026	chr10:884450:900330,B166	5
chr10	895040	895182	chr10:884450:900330,B168	8
chr10	895272	895355	chr10:884450:900330,B171	6
chr10	1043759	1043770	chr10:943170:1207793,B938	4
chr10	1278484	1278570	chr10:1278395:1281735,B004	3
chr10	1336792	1336808	chr10:1281874:1482116,B419	3
chr10	1350789	1350905	chr10:1281874:1482116,B560	3
chr10	1382073	1382105	chr10:1281874:1482116,B822	3
chr10	1773168	1773199	chr10:1625300:1892768,B1228	3
chr10	1856566	1856690	chr10:1625300:1892768,B1774	3
chr10	1877210	1877274	chr10:1625300:1892768,B1859	3
chr10	1883644	1883721	chr10:1625300:1892768,B1896	3
chr10	1955737	1955851	chr10:1893042:1967596,B436	3
chr10	2013275	2013314	chr10:1975087:2019764,B291	3
chr10	2323754	2323794	chr10:2317870:2421983,B083	3
chr10	2347737	2347764	chr10:2317870:2421983,B218	3
chr10	2554255	2554299	chr10:2536231:2667247,B125	3
chr10	2613609	2613624	chr10:2536231:2667247,B369	3
chr10	2863533	2863553	chr10:2734372:2958890,B596	3
chr10	2901325	2901386	chr10:2734372:2958890,B1027	3
chr10	3206225	3206262	chr10:3195011:3206844,B160	3
chr10	3274497	3274546	chr10:3273115:3282442,B029	3
chr10	3274584	3274654	chr10:3273115:3282442,B030	3
chr10	3439816	3439830	chr10:3427087:3440695,B073	3
chr10	3439961	3439980	chr10:3427087:3440695,B076	3
chr10	3453259	3453358	chr10:3441321:3495883,B058	3
chr10	3851600	3851716	chr10:3798361:3884832,B408	3
chr10	3867236	3867289	chr10:3798361:3884832,B587	4
chr10	3901352	3901398	chr10:3884857:3951701,B113	4
chr10	3901438	3901460	chr10:3884857:3951701,B115	4
chr10	3916550	3916578	chr10:3884857:3951701,B293	3
chr10	3916615	3916636	chr10:3884857:3951701,B294	3
chr10	3916764	3916773	chr10:3884857:3951701,B300	3
chr10	3916861	3916888	chr10:3884857:3951701,B304	5
chr10	4105562	4105593	chr10:4040309:4122720,B686	3
chr10	4454704	4454736	chr10:4356368:4556429,B994	3
chr10	4520810	4520926	chr10:4356368:4556429,B1493	3
chr10	4544768	4544814	chr10:4356368:4556429,B1687	5
chr10	4546554	4546596	chr10:4356368:4556429,B1704	4
chr10	4735470	4735555	chr10:4724535:4819997,B162	4
chr10	5086678	5086701	chr10:5080087:5108311,B068	3
chr10	5108610	5108670	chr10:5108575:5125389,B001	3
chr10	5398838	5399092	chr10:5397837:5419632,B019	14
chr10	5399148	5399261	chr10:5397837:5419632,B023	7
chr10	5399295	5399362	chr10:5397837:5419632,B024	4
chr10	5409663	5409709	chr10:5397837:5419632,B222	3
chr10	5409823	5409837	chr10:5397837:5419632,B225	4
chr10	5409850	5409897	chr10:5397837:5419632,B227	6
chr10	5409905	5409957	chr10:5397837:5419632,B228	4
chr10	5409982	5410005	chr10:5397837:5419632,B231	4
chr10	5410056	5410104	chr10:5397837:5419632,B234	5
chr10	5410132	5410173	chr10:5397837:5419632,B236	5
chr10	5425900	5426011	chr10:5420894:5476327,B069	3
chr10	5571300	5571346	chr10:5479660:5622731,B1093	6
chr10	5742231	5742272	chr10:5726475:6014329,B165	7
chr10	5742296	5742343	chr10:5726475:6014329,B167	4
chr10	5799945	5799979	chr10:5726475:6014329,B586	3
chr10	5809935	5810114	chr10:5726475:6014329,B636	3
chr10	6093314	6093350	chr10:6085693:6103478,B065	3
chr10	6412899	6412921	chr10:6386635:6462143,B237	3
chr10	6413009	6413035	chr10:6386635:6462143,B240	3
chr10	6413115	6413188	chr10:6386635:6462143,B243	4
chr10	6442392	6442428	chr10:6386635:6462143,B499	3
chr10	6446526	6446547	chr10:6386635:6462143,B552	3
chr10	6689309	6689515	chr10:6661388:6853384,B274	13
chr10	6689812	6689836	chr10:6661388:6853384,B279	3
chr10	6942474	6942482	chr10:6920982:6947114,B187	3
chr10	6987610	6987649	chr10:6947179:7062400,B440	3
chr10	7021058	7021077	chr10:6947179:7062400,B760	3
chr10	7021078	7021098	chr10:6947179:7062400,B761	3
chr10	7422813	7423014	chr10:7416199:7433667,B051	3
chr10	7530058	7530116	chr10:7509430:7572789,B255	3
chr10	7721299	7721387	chr10:7629962:7769425,B1059	4
chr10	7783369	7783467	chr10:7783164:7784804,B005	4
chr10	7834555	7834588	chr10:7785124:7875724,B523	4
chr10	7834618	7834769	chr10:7785124:7875724,B524	8
chr10	7834790	7834817	chr10:7785124:7875724,B525	3
chr10	7834849	7834899	chr10:7785124:7875724,B526	5
chr10	7918617	7918634	chr10:7875798:7926227,B739	3
chr10	7963983	7963994	chr10:7926409:7965596,B677	3
chr10	7964164	7964246	chr10:7926409:7965596,B683	3
chr10	7964311	7964480	chr10:7926409:7965596,B685	10
chr10	7964508	7964535	chr10:7926409:7965596,B686	3
chr10	7964608	7964699	chr10:7926409:7965596,B688	4
chr10	7964752	7964807	chr10:7926409:7965596,B691	3
chr10	7964819	7964829	chr10:7926409:7965596,B692	3
chr10	8139881	8139906	chr10:8139048:8191517,B017	4
chr10	8197996	8198060	chr10:8191598:8285412,B063	5
chr10	8237921	8237988	chr10:8191598:8285412,B510	3
chr10	8238004	8238057	chr10:8191598:8285412,B511	5
chr10	8238100	8238193	chr10:8191598:8285412,B514	5
chr10	8689320	8689336	chr10:8669313:8689803,B315	3
chr10	8689633	8689664	chr10:8669313:8689803,B355	4
chr10	8689712	8689780	chr10:8669313:8689803,B358	8
chr10	8883527	8883753	chr10:8860468:8885936,B339	3
chr10	9023219	9023240	chr10:8936538:9043170,B1000	3
chr10	9023316	9023331	chr10:8936538:9043170,B1004	3
chr10	9023347	9023439	chr10:8936538:9043170,B1005	4
chr10	9024034	9024043	chr10:8936538:9043170,B1021	3
chr10	9196634	9196747	chr10:9195740:9197219,B002	3
chr10	9301443	9301518	chr10:9205590:9393855,B686	5
chr10	9301653	9301687	chr10:9205590:9393855,B690	3
chr10	9313130	9313178	chr10:9205590:9393855,B763	3
chr10	9564997	9565047	chr10:9394703:9619767,B1895	4
chr10	9566280	9566292	chr10:9394703:9619767,B1924	3
chr10	9566401	9566448	chr10:9394703:9619767,B1927	3
chr10	9566540	9566559	chr10:9394703:9619767,B1931	4
chr10	9566564	9566633	chr10:9394703:9619767,B1933	6
chr10	9717831	9717943	chr10:9716552:9880079,B009	3
chr10	9808704	9808729	chr10:9716552:9880079,B908	3
chr10	9808815	9808917	chr10:9716552:9880079,B911	4
chr10	9809011	9809046	chr10:9716552:9880079,B918	3
chr10	9984881	9984897	chr10:9969550:9987521,B290	3
chr10	10156971	10156980	chr10:10135957:10296435,B159	3
chr10	10242837	10242859	chr10:10135957:10296435,B908	3
chr10	10349001	10349054	chr10:10298822:10379347,B404	4
chr10	10349081	10349103	chr10:10298822:10379347,B406	3
chr10	10511177	10511290	chr10:10470310:10596595,B541	3
chr10	10511306	10511343	chr10:10470310:10596595,B542	3
chr10	10511451	10511525	chr10:10470310:10596595,B544	9
chr10	10613120	10613424	chr10:10597303:10672347,B036	3
chr10	10624930	10625007	chr10:10597303:10672347,B222	4
chr10	10779427	10779483	chr10:10760147:10855094,B209	3
chr10	10860603	10860701	chr10:10855158:10935177,B058	3
chr10	10898518	10898649	chr10:10855158:10935177,B412	3
chr10	10975097	10975119	chr10:10935302:11016765,B504	3
chr10	10975141	10975287	chr10:10935302:11016765,B507	13
chr10	10975324	10975380	chr10:10935302:11016765,B509	3
chr10	11438217	11438233	chr10:11385848:11533991,B470	3
chr10	11438298	11438303	chr10:11385848:11533991,B478	3
chr10	11730793	11730867	chr10:11698812:11737965,B171	3
chr10	11835853	11835889	chr10:11828669:11894103,B088	3
chr10	11967850	11967868	chr10:11955149:11985373,B235	3
chr10	12220707	12220768	chr10:12193015:12233735,B426	3
chr10	12220830	12220867	chr10:12193015:12233735,B433	3
chr10	12522467	12522479	chr10:12518344:12770799,B044	3
chr10	12739505	12739524	chr10:12518344:12770799,B1629	4
chr10	12773526	12773565	chr10:12770873:12793700,B042	3
chr10	12871377	12871399	chr10:12864184:12908602,B107	3
chr10	13050595	13050635	chr10:13039764:13051506,B116	3
chr10	13913976	13914007	chr10:13611858:13992955,B4026	3
chr10	14147699	14147728	chr10:14079343:14304109,B354	3
chr10	14330044	14330077	chr10:14304304:14379993,B240	4
chr10	15080097	15080124	chr10:15042028:15188272,B447	3
chr10	15080140	15080160	chr10:15042028:15188272,B449	3
chr10	15080311	15080331	chr10:15042028:15188272,B469	3
chr10	15494850	15494881	chr10:15425892:15497470,B913	6
chr10	15531072	15531086	chr10:15500533:15536223,B470	3
chr10	15715992	15716009	chr10:15704121:15727988,B068	3
chr10	15884127	15884193	chr10:15802447:15904665,B928	4
chr10	15884209	15884292	chr10:15802447:15904665,B929	6
chr10	16256691	16256711	chr10:16223933:16267590,B508	3
chr10	16333375	16333427	chr10:16329797:16362664,B078	7
chr10	16457394	16457477	chr10:16401763:16760637,B636	3
chr10	16728804	16729014	chr10:16401763:16760637,B3812	4
chr10	16907213	16907240	chr10:16885369:16951950,B328	3
chr10	16914674	16914692	chr10:16885369:16951950,B558	4
chr10	16914725	16914755	chr10:16885369:16951950,B559	3
chr10	17104072	17104136	chr10:17089636:17150378,B191	7
chr10	17343909	17343945	chr10:17325036:17423246,B219	3
chr10	17344044	17344081	chr10:17325036:17423246,B222	3
chr10	17344123	17344186	chr10:17325036:17423246,B225	5
chr10	17344391	17344435	chr10:17325036:17423246,B235	4
chr10	17575308	17575313	chr10:17454832:17684550,B895	3
chr10	17663094	17663127	chr10:17454832:17684550,B1638	4
chr10	17663471	17663523	chr10:17454832:17684550,B1657	3
chr10	17944776	17944842	chr10:17853802:17952475,B761	5
chr10	17944867	17944923	chr10:17853802:17952475,B762	7
chr10	17944933	17945038	chr10:17853802:17952475,B764	3
chr10	18391675	18391797	chr10:18332009:18512248,B595	3
chr10	18475352	18475376	chr10:18332009:18512248,B1179	3
chr10	18938661	18938736	chr10:18888286:18942748,B608	3
chr10	19068007	19068027	chr10:19030732:19104193,B375	3
chr10	19068206	19068226	chr10:19030732:19104193,B396	3
chr10	19171352	19171385	chr10:19111388:19218668,B553	4
chr10	19171418	19171474	chr10:19111388:19218668,B555	3
chr10	19458450	19458546	chr10:19396599:19493496,B805	3
chr10	19669791	19669822	chr10:19626406:19790213,B318	3
chr10	20555826	20555925	chr10:20394102:20578419,B1870	3
chr10	20636253	20636306	chr10:20620448:20639717,B200	5
chr10	20636778	20636820	chr10:20620448:20639717,B212	5
chr10	20636866	20636902	chr10:20620448:20639717,B217	3
chr10	20673591	20673599	chr10:20642367:20675634,B472	3
chr10	20711802	20711869	chr10:20676380:20737107,B752	3
chr10	20902775	20902791	chr10:20782982:21016069,B2331	3
chr10	21008136	21008154	chr10:20782982:21016069,B3640	3
chr10	21206852	21206865	chr10:21190204:21241965,B191	3
chr10	21206975	21206992	chr10:21190204:21241965,B200	3
chr10	21208087	21208106	chr10:21190204:21241965,B267	4
chr10	21208226	21208244	chr10:21190204:21241965,B285	3
chr10	21265761	21265780	chr10:21242041:21307558,B530	4
chr10	21292144	21292257	chr10:21242041:21307558,B853	3
chr10	21370064	21370106	chr10:21353136:21384004,B346	3
chr10	21404495	21404513	chr10:21392463:21425152,B305	3
chr10	21431642	21431671	chr10:21425917:21497580,B104	3
chr10	21431700	21431796	chr10:21425917:21497580,B107	8
chr10	21457089	21457106	chr10:21425917:21497580,B537	3
chr10	21457165	21457194	chr10:21425917:21497580,B543	5
chr10	21576763	21576790	chr10:21498070:21703577,B746	4
chr10	21576823	21576884	chr10:21498070:21703577,B747	4
chr10	21599353	21599362	chr10:21498070:21703577,B1115	4
chr10	21658725	21658734	chr10:21498070:21703577,B2122	3
chr10	21995005	21995035	chr10:21989155:22000685,B038	3
chr10	21995056	21995135	chr10:21989155:22000685,B039	7
chr10	21995143	21995155	chr10:21989155:22000685,B040	3
chr10	22067076	22067123	chr10:22066766:22067125,B005	3
chr10	22471663	22471773	chr10:22470983:22499768,B002	3
chr10	22481002	22481081	chr10:22470983:22499768,B028	3
chr10	22593316	22593596	chr10:22562986:22606703,B185	3
chr10	22630799	22630910	chr10:22623373:22655044,B024	3
chr10	22631736	22631819	chr10:22623373:22655044,B038	3
chr10	22647445	22647484	chr10:22623373:22655044,B090	3
chr10	22901953	22901978	chr10:22897183:22922205,B024	3
chr10	22916190	22916293	chr10:22897183:22922205,B053	3
chr10	22937263	22937288	chr10:22927469:22943952,B047	3
chr10	22953723	22953846	chr10:22952296:22983523,B014	3
chr10	22962125	22962217	chr10:22952296:22983523,B039	3
chr10	23343633	23343837	chr10:23322789:23374246,B150	3
chr10	23381509	23381607	chr10:23374257:23382118,B025	3
chr10	23490730	23490751	chr10:23437451:23550454,B265	3
chr10	23556203	23556241	chr10:23556158:23568500,B002	4
chr10	23577193	23577275	chr10:23568583:23582866,B023	5
chr10	23600725	23600748	chr10:23583215:23620073,B065	3
chr10	23607434	23607529	chr10:23583215:23620073,B090	3
chr10	23705622	23705694	chr10:23705606:23705773,B001	4
chr10	23708812	23708873	chr10:23707915:23708918,B010	3
chr10	23780566	23780581	chr10:23771214:23799607,B062	3
chr10	23803605	23803616	chr10:23799682:23805964,B042	3
chr10	23898972	23898987	chr10:23892861:23940892,B011	3
chr10	23969251	23969354	chr10:23954610:23991480,B090	3
chr10	24008576	24008707	chr10:23999924:24016857,B030	3
chr10	24087757	24087802	chr10:24079358:24109436,B045	3
chr10	24154370	24154380	chr10:24112895:24165449,B251	3
chr10	24180127	24180199	chr10:24169440:24181484,B088	3
chr10	24219010	24219038	chr10:24184191:24243378,B180	4
chr10	24381786	24382014	chr10:24381716:24382597,B001	4
chr10	24424970	24425031	chr10:24424788:24425300,B001	3
chr10	24571449	24571596	chr10:24531536:24588788,B195	3
chr10	24751779	24751869	chr10:24751726:24761467,B003	3
chr10	24785243	24785283	chr10:24785021:24804692,B003	3
chr10	24839747	24839854	chr10:24834050:24841787,B021	3
chr10	24914701	24914726	chr10:24914561:24917622,B003	3
chr10	25035812	25035851	chr10:25024514:25058381,B043	4
chr10	25035893	25035938	chr10:25024514:25058381,B044	4
chr10	25134455	25134489	chr10:25108612:25150161,B149	3
chr10	25332303	25332365	chr10:25322621:25495918,B088	4
chr10	25478989	25479110	chr10:25322621:25495918,B1118	3
chr10	25530525	25530716	chr10:25522324:25612950,B046	3
chr10	25697705	25697763	chr10:25693139:25785778,B043	4
chr10	25827177	25827191	chr10:25794912:25871834,B297	3
chr10	25827483	25827535	chr10:25794912:25871834,B313	3
chr10	26023989	26024005	chr10:25950989:26046536,B304	3
chr10	26416842	26416875	chr10:26365575:26422456,B402	3
chr10	26436988	26437005	chr10:26423127:26485040,B084	3
chr10	26771221	26771289	chr10:26688454:26799136,B1045	5
chr10	26814929	26814952	chr10:26799262:26882057,B165	3
chr10	26815005	26815028	chr10:26799262:26882057,B170	3
chr10	26881951	26882045	chr10:26799262:26882057,B574	3
chr10	26904192	26904204	chr10:26890554:26913505,B101	3
chr10	26904212	26904221	chr10:26890554:26913505,B104	3
chr10	26904247	26904257	chr10:26890554:26913505,B107	3
chr10	26954115	26954130	chr10:26951408:27039055,B007	3
chr10	27039859	27039884	chr10:27039215:27040355,B006	4
chr10	27039990	27040019	chr10:27039215:27040355,B009	3
chr10	27111313	27111397	chr10:27106814:27111495,B025	3
chr10	27138379	27138403	chr10:27137983:27265046,B025	3
chr10	27138471	27138560	chr10:27137983:27265046,B028	4
chr10	27451522	27451598	chr10:27436685:27469052,B047	3
chr10	27763608	27763633	chr10:27713748:27839024,B227	4
chr10	27763751	27763777	chr10:27713748:27839024,B228	3
chr10	27908613	27908740	chr10:27892935:27964006,B058	3
chr10	28293391	28293429	chr10:28278669:28297862,B072	3
chr10	28293498	28293529	chr10:28278669:28297862,B075	5
chr10	28320340	28320355	chr10:28304769:28372236,B089	3
chr10	28378439	28378483	chr10:28377492:28378526,B061	3
chr10	28385852	28385902	chr10:28378609:28468201,B051	3
chr10	28472661	28472669	chr10:28472406:28473509,B018	3
chr10	28805242	28805291	chr10:28709136:28840697,B724	3
chr10	28917510	28917535	chr10:28840726:29096003,B640	3
chr10	28965336	28965370	chr10:28840726:29096003,B1004	4
chr10	28965511	28965684	chr10:28840726:29096003,B1006	10
chr10	28965785	28965911	chr10:28840726:29096003,B1008	6
chr10	29022766	29022817	chr10:28840726:29096003,B1473	3
chr10	29022927	29023021	chr10:28840726:29096003,B1476	3
chr10	29023156	29023187	chr10:28840726:29096003,B1478	8
chr10	29174108	29174173	chr10:29113290:29210636,B320	3
chr10	29215667	29215713	chr10:29211121:29234991,B040	3
chr10	29215771	29215840	chr10:29211121:29234991,B042	5
chr10	29249225	29249248	chr10:29235331:29298555,B074	3
chr10	29249253	29249271	chr10:29235331:29298555,B076	3
chr10	29303042	29303137	chr10:29298669:29365332,B019	3
chr10	29371313	29371376	chr10:29365444:29376876,B032	3
chr10	29762381	29762433	chr10:29761349:29767239,B018	4
chr10	30515191	30515346	chr10:30498039:30543648,B090	3
chr10	31896802	31896825	chr10:31770724:32042339,B599	3
chr10	31896884	31896932	chr10:31770724:32042339,B602	3
chr10	31896939	31896956	chr10:31770724:32042339,B605	3
chr10	31903907	31903961	chr10:31770724:32042339,B641	6
chr10	32063127	32063178	chr10:32042421:32074318,B087	7
chr10	32235186	32235209	chr10:32203025:32285418,B133	4
chr10	32806830	32806901	chr10:32758651:32866753,B428	3
chr10	32866165	32866185	chr10:32758651:32866753,B1026	5
chr10	32866440	32866465	chr10:32758651:32866753,B1061	4
chr10	32868061	32868078	chr10:32867412:32868348,B020	4
chr10	32868229	32868266	chr10:32867412:32868348,B030	6
chr10	32868271	32868289	chr10:32867412:32868348,B031	5
chr10	32868309	32868320	chr10:32867412:32868348,B033	3
chr10	32871910	32871958	chr10:32868537:32922320,B128	3
chr10	32872056	32872093	chr10:32868537:32922320,B132	4
chr10	32874068	32874130	chr10:32868537:32922320,B148	5
chr10	32874296	32874410	chr10:32868537:32922320,B151	7
chr10	33190203	33190208	chr10:33120174:33219478,B320	3
chr10	33197443	33197477	chr10:33120174:33219478,B357	3
chr10	33197562	33197587	chr10:33120174:33219478,B358	3
chr10	33294095	33294111	chr10:33219583:33297615,B322	3
chr10	33781308	33781363	chr10:33669990:33781418,B599	3
chr10	33949063	33949075	chr10:33913522:34123334,B285	3
chr10	33949236	33949246	chr10:33913522:34123334,B304	4
chr10	33949254	33949268	chr10:33913522:34123334,B305	4
chr10	33949507	33949536	chr10:33913522:34123334,B334	5
chr10	34364689	34364746	chr10:34355024:34380279,B054	3
chr10	34720283	34720298	chr10:34656167:34841005,B335	3
chr10	35644007	35644136	chr10:35643462:35644420,B003	4
chr10	35707840	35707876	chr10:35649414:35949075,B438	6
chr10	36050924	36050941	chr10:36035277:36169044,B203	3
chr10	36057885	36057908	chr10:36035277:36169044,B341	3
chr10	36058043	36058072	chr10:36035277:36169044,B358	4
chr10	36058092	36058098	chr10:36035277:36169044,B359	3
chr10	36058123	36058151	chr10:36035277:36169044,B363	3
chr10	36068677	36068689	chr10:36035277:36169044,B537	3
chr10	36165844	36165974	chr10:36035277:36169044,B1931	3
chr10	36181115	36181203	chr10:36174259:36189659,B104	6
chr10	36243723	36243747	chr10:36238709:36269664,B023	3
chr10	36243873	36243905	chr10:36238709:36269664,B026	3
chr10	36551647	36551700	chr10:36523857:36564736,B390	3
chr10	36551723	36551740	chr10:36523857:36564736,B393	3
chr10	36741817	36741839	chr10:36695047:36768286,B261	4
chr10	36741850	36741911	chr10:36695047:36768286,B263	9
chr10	36743048	36743227	chr10:36695047:36768286,B318	3
chr10	36918373	36918408	chr10:36864727:36965424,B441	3
chr10	36962286	36962303	chr10:36864727:36965424,B754	3
chr10	37060424	37060499	chr10:36972486:37097678,B1269	3
chr10	37134732	37134873	chr10:37132645:37146081,B013	3
chr10	37337412	37337419	chr10:37155189:37513133,B1582	4
chr10	37337442	37337455	chr10:37155189:37513133,B1584	7
chr10	37358656	37358681	chr10:37155189:37513133,B2043	3
chr10	37605043	37605071	chr10:37514115:37710681,B848	3
chr10	37605094	37605154	chr10:37514115:37710681,B849	6
chr10	37605177	37605272	chr10:37514115:37710681,B851	7
chr10	37754779	37754796	chr10:37710757:37813932,B262	3
chr10	37754889	37754923	chr10:37710757:37813932,B264	3
chr10	38051880	38051959	chr10:38036661:38056223,B082	3
chr10	38287408	38287415	chr10:38208561:38301998,B415	3
chr10	38474287	38474312	chr10:38462175:38482304,B139	3
chr10	39295357	39295372	chr10:39192237:39320859,B447	3
chr10	39478565	39478582	chr10:39326661:39498407,B598	3
chr10	39643093	39643110	chr10:39627147:39651170,B050	3
chr10	39735742	39735827	chr10:39725835:39871613,B036	4
chr10	40003129	40003187	chr10:39886513:40033036,B413	4
chr10	40003264	40003289	chr10:39886513:40033036,B414	3
chr10	40003427	40003442	chr10:39886513:40033036,B417	3
chr10	40315405	40315489	chr10:40295722:40324760,B047	3
chr10	40599121	40599251	chr10:40370197:40618126,B989	3
chr10	40823145	40823168	chr10:40701878:40835165,B579	3
chr10	40823204	40823226	chr10:40701878:40835165,B586	3
chr10	41259836	41259846	chr10:41259622:41330858,B009	4
chr10	41522413	41522438	chr10:41405249:41538440,B487	4
chr10	41547384	41547472	chr10:41538590:41555803,B045	3
chr10	42133792	42133817	chr10:42099167:42192413,B125	3
chr10	42264883	42264960	chr10:42195792:42271582,B298	3
chr10	42652994	42653042	chr10:42575373:42677000,B621	3
chr10	42653075	42653147	chr10:42575373:42677000,B623	3
chr10	42711970	42711998	chr10:42677073:42785178,B589	3
chr10	42863466	42863483	chr10:42787440:42902966,B563	3
chr10	42878068	42878088	chr10:42787440:42902966,B699	3
chr10	42901558	42901571	chr10:42787440:42902966,B964	3
chr10	42901666	42901675	chr10:42787440:42902966,B974	3
chr10	42901792	42901803	chr10:42787440:42902966,B981	3
chr10	42901836	42901861	chr10:42787440:42902966,B986	3
chr10	42902199	42902209	chr10:42787440:42902966,B1037	4
chr10	43328930	43328948	chr10:43319598:43333657,B093	3
chr10	43329139	43329152	chr10:43319598:43333657,B120	3
chr10	43329451	43329488	chr10:43319598:43333657,B152	3
chr10	43988335	43988354	chr10:43858508:43990618,B975	3
chr10	43988679	43988688	chr10:43858508:43990618,B997	3
chr10	43989308	43989348	chr10:43858508:43990618,B1043	4
chr10	44256204	44256231	chr10:44207190:44256290,B274	3
chr10	44632732	44632760	chr10:44510136:44661419,B902	3
chr10	44635216	44635329	chr10:44510136:44661419,B940	4
chr10	44635333	44635407	chr10:44510136:44661419,B941	3
chr10	44697877	44697927	chr10:44663005:44793016,B200	3
chr10	44698423	44698469	chr10:44663005:44793016,B204	3
chr10	44973025	44973049	chr10:44929891:45055687,B408	3
chr10	45076822	45076860	chr10:45071805:45081966,B030	4
chr10	45133189	45133305	chr10:45114579:45343948,B080	3
chr10	45158493	45158570	chr10:45114579:45343948,B203	5
chr10	45260253	45260293	chr10:45114579:45343948,B1173	4
chr10	45264789	45264794	chr10:45114579:45343948,B1210	3
chr10	45318597	45318739	chr10:45114579:45343948,B2097	3
chr10	45545893	45545911	chr10:45420764:45704518,B912	6
chr10	45545928	45545961	chr10:45420764:45704518,B913	3
chr10	45636933	45636970	chr10:45420764:45704518,B1399	5
chr10	45900956	45900961	chr10:45785336:45978360,B1285	3
chr10	45967157	45967273	chr10:45785336:45978360,B1877	6
chr10	46242379	46242406	chr10:46220797:46264590,B216	3
chr10	46570978	46570990	chr10:46421815:46650218,B1288	3
chr10	46571028	46571046	chr10:46421815:46650218,B1291	3
chr10	46703028	46703043	chr10:46650879:46725407,B425	3
chr10	47084732	47084787	chr10:47076603:47088051,B071	4
chr10	47084793	47084808	chr10:47076603:47088051,B072	3
chr10	47085955	47085970	chr10:47076603:47088051,B155	3
chr10	47418528	47418595	chr10:47267312:47547665,B1743	5
chr10	47418640	47418695	chr10:47267312:47547665,B1748	5
chr10	47491213	47491259	chr10:47267312:47547665,B2407	3
chr10	47496376	47496424	chr10:47267312:47547665,B2455	4
chr10	47496515	47496557	chr10:47267312:47547665,B2457	3
chr10	47496674	47496691	chr10:47267312:47547665,B2458	3
chr10	47814738	47814819	chr10:47746335:47851135,B858	3
chr10	47982364	47982380	chr10:47851201:47997907,B1167	3
chr10	48074586	48074729	chr10:47998494:48450715,B593	3
chr10	48085224	48085287	chr10:47998494:48450715,B658	4
chr10	48134841	48134857	chr10:47998494:48450715,B960	3
chr10	48911389	48911395	chr10:48891328:48987971,B090	3
chr10	48949680	48949687	chr10:48891328:48987971,B403	3
chr10	48949831	48949839	chr10:48891328:48987971,B416	3
chr10	49263037	49263083	chr10:49260991:49495701,B014	3
chr10	49431523	49431536	chr10:49260991:49495701,B1427	3
chr10	49608732	49608749	chr10:49495892:49646073,B815	3
chr10	49723333	49723345	chr10:49697283:49724804,B212	3
chr10	49723393	49723428	chr10:49697283:49724804,B213	3
chr10	49984643	49984657	chr10:49984366:49985326,B016	3
chr10	50282233	50282280	chr10:50254823:50286237,B185	3
chr10	50282851	50282886	chr10:50254823:50286237,B238	4
chr10	50283180	50283185	chr10:50254823:50286237,B255	3
chr10	50308573	50308590	chr10:50288605:50319181,B295	3
chr10	50347655	50347700	chr10:50330225:50393053,B087	3
chr10	50559207	50559294	chr10:50393125:50593771,B1019	3
chr10	50853534	50853572	chr10:50808842:50946171,B264	4
chr10	51240362	51240379	chr10:51137294:51246051,B930	3
chr10	51410282	51410313	chr10:51403480:51425303,B118	4
chr10	51591723	51591736	chr10:51524098:51591837,B459	3
chr10	51591773	51591795	chr10:51524098:51591837,B465	5
chr10	51597993	51598033	chr10:51592092:51628348,B086	3
chr10	51753464	51753496	chr10:51628424:51773134,B621	3
chr10	51837009	51837053	chr10:51782790:51862642,B447	6
chr10	51933516	51933604	chr10:51862655:51977596,B583	5
chr10	52193039	52193134	chr10:52135919:52211257,B355	6
chr10	52193332	52193348	chr10:52135919:52211257,B358	3
chr10	52528342	52528382	chr10:52479355:52541169,B312	4
chr10	53050047	53050117	chr10:52996581:53061207,B585	3
chr10	53317351	53317380	chr10:53240398:53334146,B369	3
chr10	53917060	53917082	chr10:53882970:53924011,B217	3
chr10	53917131	53917182	chr10:53882970:53924011,B219	5
chr10	54281314	54281337	chr10:54191801:54646068,B555	5
chr10	54281360	54281377	chr10:54191801:54646068,B558	3
chr10	54281614	54281693	chr10:54191801:54646068,B573	4
chr10	54449745	54449844	chr10:54191801:54646068,B1398	3
chr10	54475119	54475158	chr10:54191801:54646068,B1601	9
chr10	54481593	54481708	chr10:54191801:54646068,B1636	3
chr10	54499383	54499406	chr10:54191801:54646068,B1867	3
chr10	54499458	54499482	chr10:54191801:54646068,B1871	3
chr10	54499668	54499687	chr10:54191801:54646068,B1882	3
chr10	54731880	54731906	chr10:54646882:54758524,B638	5
chr10	54731916	54731938	chr10:54646882:54758524,B640	4
chr10	54832244	54832249	chr10:54817598:54865490,B111	3
chr10	54866092	54866099	chr10:54865577:54866733,B073	3
chr10	54866322	54866330	chr10:54865577:54866733,B096	3
chr10	55501768	55501777	chr10:55485849:55565717,B082	3
chr10	55932473	55932490	chr10:55921695:55948587,B028	3
chr10	55934405	55934506	chr10:55921695:55948587,B038	3
chr10	56298877	56298941	chr10:56276213:56302264,B092	3
chr10	56299278	56299306	chr10:56276213:56302264,B100	3
chr10	56299368	56299416	chr10:56276213:56302264,B101	3
chr10	56605317	56605367	chr10:56589613:56607061,B045	3
chr10	56708119	56708258	chr10:56707797:56753638,B002	8
chr10	56903718	56903727	chr10:56874946:56932285,B135	3
chr10	56903741	56903776	chr10:56874946:56932285,B138	4
chr10	56912659	56912667	chr10:56874946:56932285,B173	3
chr10	56912881	56912904	chr10:56874946:56932285,B178	3
chr10	57546730	57547010	chr10:57546673:57547165,B001	4
chr10	57712889	57712916	chr10:57667447:57754398,B690	3
chr10	57717287	57717300	chr10:57667447:57754398,B912	4
chr10	57717351	57717376	chr10:57667447:57754398,B916	5
chr10	58088975	58089170	chr10:58013112:58222578,B299	11
chr10	58166205	58166278	chr10:58013112:58222578,B797	3
chr10	58389236	58389327	chr10:58330396:58395641,B441	3
chr10	59506634	59506671	chr10:59504746:59506702,B114	3
chr10	60078388	60078393	chr10:60077613:60107271,B046	3
chr10	60078411	60078439	chr10:60077613:60107271,B048	4
chr10	60078499	60078518	chr10:60077613:60107271,B054	3
chr10	60124107	60124143	chr10:60107916:60138577,B083	3
chr10	60865655	60865765	chr10:60854940:60901098,B016	3
chr10	60950212	60950335	chr10:60943280:61012995,B032	3
chr10	62127911	62127919	chr10:62126740:62148151,B004	3
chr10	62303777	62303804	chr10:62247731:62324388,B401	3
chr10	62304301	62304372	chr10:62247731:62324388,B407	3
chr10	62304379	62304460	chr10:62247731:62324388,B408	4
chr10	62525515	62525565	chr10:62472010:62619834,B336	5
chr10	62525608	62525643	chr10:62472010:62619834,B337	3
chr10	62526171	62526256	chr10:62472010:62619834,B341	3
chr10	62719083	62719136	chr10:62620561:62820529,B643	3
chr10	62719463	62719502	chr10:62620561:62820529,B652	4
chr10	63509627	63509731	chr10:63487361:63571861,B090	3
chr10	63522535	63522565	chr10:63487361:63571861,B223	5
chr10	63755200	63755265	chr10:63751688:63783340,B010	5
chr10	63755350	63755376	chr10:63751688:63783340,B012	3
chr10	64100666	64100708	chr10:64099127:64107720,B010	3
chr10	64999519	64999538	chr10:64999229:65000341,B011	3
chr10	65000919	65000932	chr10:65000472:65001988,B006	3
chr10	65258921	65258952	chr10:65258885:65259300,B001	3
chr10	66349683	66349712	chr10:66045205:66405730,B1663	4
chr10	66709379	66709549	chr10:66593390:66804558,B720	4
chr10	66976451	66976609	chr10:66804711:67038475,B790	4
chr10	67042647	67042742	chr10:67038723:67125299,B025	3
chr10	67293388	67293497	chr10:67284454:67294501,B162	8
chr10	67293662	67293671	chr10:67284454:67294501,B186	3
chr10	67899821	67899909	chr10:67875841:68003811,B124	3
chr10	68367211	68367261	chr10:68279842:68416205,B370	3
chr10	68367284	68367357	chr10:68279842:68416205,B371	5
chr10	68367516	68367559	chr10:68279842:68416205,B373	3
chr10	68560755	68560814	chr10:68466098:68578069,B580	4
chr10	68973178	68973305	chr10:68862925:69086225,B801	3
chr10	68986213	68986312	chr10:68862925:69086225,B939	3
chr10	69250814	69250837	chr10:69154348:69294030,B613	3
chr10	69453546	69453579	chr10:69434277:69466672,B226	3
chr10	69469382	69469395	chr10:69466754:69471421,B120	3
chr10	70454951	70455081	chr10:70413823:70632488,B354	3
chr10	70730876	70730901	chr10:70693278:70731686,B332	3
chr10	70731238	70731278	chr10:70693278:70731686,B336	4
chr10	70731414	70731446	chr10:70693278:70731686,B341	4
chr10	70920663	70920680	chr10:70860876:71020199,B416	3
chr10	70983270	70983291	chr10:70860876:71020199,B738	3
chr10	71174704	71174800	chr10:71060236:71223949,B1124	4
chr10	71503376	71503391	chr10:71473248:71518916,B238	3
chr10	71818828	71818838	chr10:71818487:71819042,B008	3
chr10	71819201	71819236	chr10:71819114:71868177,B002	3
chr10	72006320	72006502	chr10:71956008:72128794,B631	3
chr10	72125546	72125582	chr10:71956008:72128794,B1401	3
chr10	72125785	72125838	chr10:71956008:72128794,B1410	3
chr10	72223963	72223976	chr10:72145928:72288643,B421	4
chr10	72223987	72224008	chr10:72145928:72288643,B422	3
chr10	72271207	72271262	chr10:72145928:72288643,B795	3
chr10	72954975	72955018	chr10:72842589:72983057,B676	5
chr10	72955300	72955311	chr10:72842589:72983057,B690	3
chr10	72955330	72955343	chr10:72842589:72983057,B692	3
chr10	73081426	73081607	chr10:73061067:73136128,B789	3
chr10	73165596	73165685	chr10:73144337:73250688,B133	3
chr10	73176798	73176862	chr10:73144337:73250688,B222	3
[truncated: 29,274 more rows]

## Sheet: Table S2
Table S2. Identified highly variable methylated regions (HVMRs), hypomethylated conserved regions (Hypo CMRs) and hypermethylated conserved regions (Hyper CMRs).
Chromosome	Start	End	Mean methylation level	Standard deviation	P-value (chi-square test for variance)	Categories
chr1	859507	859538	0.51307	0.292212	1.01931e-06	HVMR
chr1	4618760	4618777	0.29506	0.420235	0	HVMR
chr1	4682733	4682858	0.589917	0.329864	1.41859e-08	HVMR
chr1	9174868	9174908	0.527235	0.29365	7.76762e-07	HVMR
chr1	9245699	9245704	0.717771	0.350743	2.30949e-12	HVMR
chr1	15041664	15041773	0.449094	0.323723	1.51777e-09	HVMR
chr1	15041855	15041977	0.499805	0.312462	1.77436e-08	HVMR
chr1	15042513	15042538	0.677957	0.304123	9.97157e-08	HVMR
chr1	15042666	15042688	0.608969	0.324816	3.66357e-08	HVMR
chr1	16954305	16954421	0.279082	0.300161	2.201e-07	HVMR
chr1	22127700	22127716	0.564668	0.365633	4.55191e-14	HVMR
chr1	22127844	22127936	0.594194	0.333926	1.4434e-10	HVMR
chr1	23069200	23069238	0.571307	0.288032	2.21477e-06	HVMR
chr1	23137453	23137546	0.397385	0.376193	2.4647e-14	HVMR
chr1	25664326	25664367	0.542176	0.349116	3.49321e-12	HVMR
chr1	32899754	32899792	0.561018	0.295474	5.48296e-07	HVMR
chr1	39590576	39590610	0.224381	0.308399	7.26058e-08	HVMR
chr1	42627895	42627926	0.366555	0.302328	1.43075e-07	HVMR
chr1	44668398	44668514	0.346338	0.312162	1.89071e-08	HVMR
chr1	50981392	50981418	0.704252	0.348239	1.05762e-11	HVMR
chr1	51022622	51022686	0.706644	0.351553	4.69225e-12	HVMR
chr1	51022856	51022931	0.107548	0.340039	6.06055e-07	HVMR
chr1	57317908	57317940	0.530799	0.382877	4.21885e-15	HVMR
chr1	63264027	63264079	0.780186	0.29889	2.82629e-07	HVMR
chr1	68109964	68110036	0.588516	0.290316	1.45311e-06	HVMR
chr1	94566706	94566748	0.738076	0.330061	7.3873e-10	HVMR
chr1	96641191	96641210	0.690667	0.291271	1.2161e-06	HVMR
chr1	96641391	96641487	0.627122	0.352361	1.52567e-12	HVMR
chr1	97336661	97336690	0.342974	0.361319	1.45883e-13	HVMR
chr1	102136584	102136634	0.353956	0.371715	7.30749e-13	HVMR
chr1	102720803	102720841	0.407533	0.362481	1.06803e-13	HVMR
chr1	103290403	103290474	0.428573	0.30756	4.94368e-08	HVMR
chr1	103962162	103962283	0.484667	0.332822	3.96729e-10	HVMR
chr1	105329511	105329602	0.269477	0.332201	9.62838e-10	HVMR
chr1	109079390	109079505	0.387874	0.311675	2.09581e-08	HVMR
chr1	110495951	110495958	0.428092	0.318798	1.10086e-07	HVMR
chr1	112017398	112017529	0.442208	0.351184	5.14078e-12	HVMR
chr1	112017536	112017545	0.253486	0.340801	5.4532e-07	HVMR
chr1	112017548	112017555	0.340346	0.403296	1.23783e-10	HVMR
chr1	112017813	112017841	0.46969	0.373054	1.72085e-13	HVMR
chr1	113050324	113050370	0.44638	0.308988	3.67793e-08	HVMR
chr1	113050572	113050661	0.441705	0.302775	1.30797e-07	HVMR
chr1	113050765	113050795	0.401429	0.301699	1.62206e-07	HVMR
chr1	114087144	114087185	0.416227	0.303751	8.78037e-07	HVMR
chr1	114341393	114341463	0.413427	0.379998	8.88178e-16	HVMR
chr1	116553189	116553223	0.496272	0.322333	2.07244e-09	HVMR
chr1	122982788	122982898	0.332071	0.326194	8.67937e-10	HVMR
chr1	135216385	135216435	0.393229	0.289666	2.51485e-06	HVMR
chr1	135216657	135216693	0.454368	0.291601	1.14332e-06	HVMR
chr1	138637216	138637300	0.41132	0.328821	4.75467e-10	HVMR
chr1	138782213	138782300	0.620835	0.292486	9.681e-07	HVMR
chr1	138782309	138782367	0.574026	0.324237	1.35195e-09	HVMR
chr1	141450688	141450734	0.622018	0.292644	9.39631e-07	HVMR
chr1	143060942	143061029	0.484582	0.392069	0	HVMR
chr1	143583754	143583774	0.139164	0.352187	1.07907e-07	HVMR
chr1	143868204	143868295	0.175018	0.349395	2.89746e-10	HVMR
chr1	146036280	146036334	0.531092	0.330674	5.82473e-09	HVMR
chr1	146036354	146036367	0.610578	0.297154	1.03184e-06	HVMR
chr1	146309713	146309815	0.567848	0.290234	2.2716e-06	HVMR
chr1	147402296	147402366	0.559537	0.316131	5.14847e-08	HVMR
chr1	149401297	149401331	0.486167	0.30663	5.9847e-08	HVMR
chr1	149952906	149953051	0.594685	0.313882	1.31202e-08	HVMR
chr1	150490939	150491045	0.466425	0.34866	3.92131e-12	HVMR
chr1	151837545	151837635	0.322239	0.35968	2.25597e-13	HVMR
chr1	152203958	152204036	0.51724	0.299132	1.18002e-06	HVMR
chr1	152361615	152361650	0.338474	0.305417	1.31086e-07	HVMR
chr1	155641574	155641595	0.501747	0.299812	2.35782e-07	HVMR
chr1	155641679	155641687	0.599486	0.329092	4.46565e-10	HVMR
chr1	155641690	155641717	0.583772	0.327835	5.96414e-10	HVMR
chr1	155641775	155641840	0.543223	0.287939	2.25312e-06	HVMR
chr1	155761368	155761403	0.41603	0.459587	0	HVMR
chr1	155761578	155761708	0.503718	0.405988	0	HVMR
chr1	155761763	155761785	0.553204	0.393461	0	HVMR
chr1	155761800	155761820	0.569828	0.395991	0	HVMR
chr1	155762081	155762285	0.595093	0.375643	2.88658e-15	HVMR
chr1	155762495	155762627	0.612733	0.370224	1.28786e-14	HVMR
chr1	155762748	155762868	0.525045	0.372841	6.21725e-15	HVMR
chr1	155762949	155762977	0.504833	0.349178	8.41127e-12	HVMR
chr1	155763019	155763031	0.412334	0.332897	3.90002e-10	HVMR
chr1	155892192	155892225	0.700594	0.287058	2.64588e-06	HVMR
chr1	155990503	155990541	0.594165	0.323304	1.66752e-09	HVMR
chr1	155990563	155990633	0.651854	0.290479	1.40978e-06	HVMR
chr1	155990635	155990653	0.617727	0.303636	1.10004e-07	HVMR
chr1	157331102	157331225	0.511988	0.328344	5.30611e-10	HVMR
chr1	157331370	157331403	0.510926	0.35087	2.23577e-12	HVMR
chr1	157331703	157331764	0.629159	0.339259	4.02582e-11	HVMR
chr10	617525	617550	0.342572	0.329498	4.06631e-10	HVMR
chr10	5425900	5426011	0.566591	0.345202	9.34208e-12	HVMR
chr10	6446526	6446547	0.484299	0.358583	3.01537e-13	HVMR
chr10	9313130	9313178	0.372331	0.357638	1.0234e-12	HVMR
chr10	9566540	9566559	0.72869	0.31045	4.80854e-08	HVMR
chr10	12773526	12773565	0.48089	0.377081	5.9952e-15	HVMR
chr10	14147699	14147728	0.534771	0.301135	1.81484e-07	HVMR
chr10	15494850	15494881	0.430267	0.346717	5.04248e-10	HVMR
chr10	23607434	23607529	0.151683	0.313298	1.48595e-08	HVMR
chr10	26416842	26416875	0.591798	0.359274	2.51132e-13	HVMR
chr10	26771221	26771289	0.737	0.292473	9.70406e-07	HVMR
chr10	28293391	28293429	0.610976	0.344878	1.0127e-11	HVMR
chr10	28293498	28293529	0.6375	0.316692	7.16784e-09	HVMR
chr10	29303042	29303137	0.582474	0.295191	2.33734e-06	HVMR
chr10	29371313	29371376	0.570428	0.389972	2.22045e-16	HVMR
chr10	36551647	36551700	0.418142	0.310604	2.62495e-08	HVMR
chr10	45545893	45545911	0.458423	0.341823	4.93141e-11	HVMR
chr10	45545928	45545961	0.272449	0.315991	3.37502e-07	HVMR
chr10	47496376	47496424	0.540534	0.313847	1.32176e-08	HVMR
chr10	47496515	47496557	0.532487	0.294769	6.27678e-07	HVMR
chr10	47496674	47496691	0.532911	0.300116	2.22048e-07	HVMR
chr10	49431523	49431536	0.44984	0.321089	1.40433e-07	HVMR
chr10	53917060	53917082	0.411223	0.318589	4.74166e-09	HVMR
chr10	53917131	53917182	0.36032	0.319724	3.69547e-09	HVMR
chr10	54731880	54731906	0.380691	0.304901	8.51701e-08	HVMR
chr10	54731916	54731938	0.384925	0.332316	2.10896e-10	HVMR
chr10	55932473	55932490	0.17597	0.302884	2.14844e-07	HVMR
chr10	70454951	70455081	0.202656	0.303743	1.07662e-07	HVMR
chr10	89878168	89878234	0.300429	0.380706	6.66134e-16	HVMR
chr10	90630795	90630985	0.51838	0.327745	6.08921e-10	HVMR
chr10	90630993	90631100	0.585009	0.322352	4.01248e-09	HVMR
chr10	90631111	90631158	0.655596	0.349	2.14686e-11	HVMR
chr10	90631367	90631458	0.516004	0.317572	5.92034e-09	HVMR
chr10	90634415	90634470	0.269068	0.298748	4.73847e-07	HVMR
chr10	91697067	91697128	0.654247	0.334897	1.14656e-10	HVMR
chr10	91857964	91857969	0.744148	0.331913	2.31735e-10	HVMR
chr10	93515046	93515112	0.387116	0.300686	1.98378e-07	HVMR
chr10	93515187	93515264	0.394906	0.322029	2.21795e-09	HVMR
chr10	94632572	94632591	0.517308	0.333054	1.77311e-10	HVMR
chr10	95352966	95353001	0.487776	0.288324	2.09947e-06	HVMR
chr10	95353032	95353054	0.522511	0.286533	2.91077e-06	HVMR
chr10	96907226	96907231	0.316827	0.371075	1.02141e-14	HVMR
chr10	99554367	99554484	0.439173	0.388491	2.22045e-16	HVMR
chr10	100381561	100381614	0.416054	0.384207	8.88178e-16	HVMR
chr10	101043204	101043276	0.277089	0.309407	5.93352e-08	HVMR
chr10	101043324	101043359	0.326593	0.307873	8.06386e-08	HVMR
chr10	101227805	101227960	0.452489	0.292207	1.02038e-06	HVMR
chr10	101227974	101228007	0.483615	0.380828	2.39808e-14	HVMR
chr10	102046158	102046168	0.437126	0.396162	0	HVMR
chr10	102448531	102448620	0.273232	0.289488	2.59621e-06	HVMR
chr10	102448685	102448744	0.295367	0.301788	2.65404e-07	HVMR
chr10	102449006	102449034	0.398763	0.38574	1.29432e-11	HVMR
chr10	102501067	102501148	0.304422	0.350819	2.26485e-12	HVMR
chr10	102795052	102795099	0.282019	0.319166	5.41916e-08	HVMR
chr10	103191065	103191085	0.380456	0.297266	6.2619e-07	HVMR
chr11	1893995	1894120	0.563912	0.306036	6.75954e-08	HVMR
chr11	1992978	1993023	0.278284	0.290992	1.98261e-06	HVMR
chr11	2380054	2380121	0.38301	0.408601	2.22045e-16	HVMR
chr11	3833192	3833231	0.597382	0.305939	6.89364e-08	HVMR
chr11	3833283	3833371	0.550102	0.293357	8.21159e-07	HVMR
chr11	4117705	4117757	0.458361	0.293543	7.92728e-07	HVMR
chr11	4117824	4117893	0.39233	0.323483	3.1433e-09	HVMR
chr11	4367128	4367137	0.678267	0.363071	9.12603e-14	HVMR
chr11	4636261	4636290	0.425857	0.298048	5.40733e-07	HVMR
chr11	6272557	6272574	0.60579	0.295981	7.958e-07	HVMR
chr11	6272626	6272648	0.622263	0.303279	1.18224e-07	HVMR
chr11	9364553	9364655	0.429973	0.34629	7.11919e-12	HVMR
chr11	13588546	13588587	0.567048	0.37188	8.21565e-15	HVMR
chr11	16364155	16364265	0.637886	0.343121	1.56513e-11	HVMR
chr11	23271981	23272112	0.636209	0.374841	1.09912e-13	HVMR
chr11	25381247	25381321	0.245615	0.309687	3.18001e-08	HVMR
chr11	26430772	26430799	0.627431	0.300164	3.62232e-07	HVMR
chr11	31451026	31451118	0.190871	0.307394	8.8704e-08	HVMR
chr11	34811024	34811096	0.638698	0.313308	1.48277e-08	HVMR
chr11	45961895	45961962	0.300593	0.384324	2.22045e-16	HVMR
chr11	47895660	47895726	0.62099	0.302995	1.25168e-07	HVMR
chr11	48076843	48076928	0.543092	0.290867	1.31156e-06	HVMR
chr11	48485789	48485884	0.484935	0.31386	1.31802e-08	HVMR
chr11	53534489	53534565	0.385785	0.298734	4.75126e-07	HVMR
chr11	56911390	56911439	0.318917	0.31191	2.17495e-06	HVMR
chr11	57596498	57596609	0.455188	0.300374	5.74246e-07	HVMR
chr11	68712662	68712672	0.461209	0.341495	2.33424e-11	HVMR
chr11	68758443	68758529	0.205964	0.340514	6.71516e-11	HVMR
chr11	69576085	69576271	0.711105	0.310923	2.45493e-08	HVMR
chr11	69576322	69576453	0.641394	0.338193	1.15557e-10	HVMR
chr11	69576880	69576980	0.662192	0.309821	3.09227e-08	HVMR
chr11	71131481	71131521	0.723054	0.310835	2.50089e-08	HVMR
chr11	74139342	74139391	0.549901	0.315603	9.07022e-09	HVMR
chr11	74139427	74139458	0.485867	0.338419	4.93261e-11	HVMR
chr11	74139625	74139633	0.507028	0.314757	1.99321e-08	HVMR
chr11	74139635	74139756	0.438866	0.323406	1.63002e-09	HVMR
chr11	74139804	74139933	0.4068	0.330048	3.57983e-10	HVMR
chr11	74140000	74140084	0.522846	0.298579	3.00353e-07	HVMR
chr11	76001991	76002098	0.315776	0.327034	7.16583e-10	HVMR
chr11	78316727	78316751	0.414476	0.381974	4.44089e-16	HVMR
chr11	79121304	79121361	0.70732	0.293296	8.30698e-07	HVMR
chr11	80157613	80157649	0.699071	0.366506	2.99094e-13	HVMR
chr11	81952615	81952672	0.571431	0.411473	0	HVMR
chr11	83165704	83165782	0.652904	0.299056	1.19571e-06	HVMR
chr11	86510425	86510473	0.501511	0.31191	1.99431e-08	HVMR
chr11	87334724	87334772	0.245604	0.304908	8.50514e-08	HVMR
chr11	87540325	87540367	0.532931	0.353759	1.06404e-12	HVMR
chr11	88078170	88078281	0.702239	0.350746	2.30749e-12	HVMR
chr11	92140361	92140395	0.421768	0.346187	7.30505e-12	HVMR
chr11	96865576	96865587	0.361553	0.434744	2.22045e-15	HVMR
chr11	98938204	98938298	0.438364	0.403936	0	HVMR
chr11	99879543	99879552	0.554963	0.305902	2.04528e-07	HVMR
chr11	99986249	99986263	0.518595	0.340144	1.91102e-09	HVMR
chr11	101502570	101502593	0.392355	0.296206	1.22359e-06	HVMR
chr11	101890998	101891007	0.51571	0.286472	2.9434e-06	HVMR
chr11	101958725	101958749	0.783417	0.308954	6.4982e-08	HVMR
chr11	102506338	102506402	0.541256	0.337845	5.66447e-11	HVMR
chr11	102883930	102883949	0.444595	0.3389	6.20172e-08	HVMR
chr11	104194731	104194753	0.38288	0.34534	1.58592e-09	HVMR
chr11	105578692	105578712	0.498155	0.320976	5.38993e-09	HVMR
chr11	105578831	105578853	0.464682	0.299279	2.61873e-07	HVMR
chr11	105996591	105996704	0.58913	0.307636	4.86641e-08	HVMR
chr11	105996740	105996880	0.56015	0.378572	1.31006e-14	HVMR
chr11	105996987	105997131	0.466503	0.329017	3.93608e-09	HVMR
chr11	105997151	105997215	0.514668	0.342334	1.0056e-10	HVMR
chr11	105997250	105997255	0.507845	0.346769	3.61806e-11	HVMR
chr11	105997272	105997363	0.548191	0.305427	1.30837e-07	HVMR
chr11	105997386	105997429	0.559533	0.292894	1.40459e-06	HVMR
chr11	106202414	106202431	0.533941	0.306275	6.43602e-08	HVMR
chr11	106461250	106461271	0.536821	0.327411	6.573e-10	HVMR
chr11	106550415	106550450	0.457307	0.44448	0	HVMR
chr11	106798380	106798414	0.581622	0.426371	0	HVMR
chr12	3270214	3270256	0.33688	0.327232	1.95703e-07	HVMR
chr12	4221665	4221681	0.453025	0.287953	2.2473e-06	HVMR
chr12	4946680	4946791	0.60549	0.312838	2.95888e-08	HVMR
chr12	4951589	4951648	0.610807	0.29753	5.95926e-07	HVMR
chr12	4952071	4952146	0.607409	0.306001	6.8079e-08	HVMR
chr12	6586186	6586226	0.248714	0.317304	1.79017e-06	HVMR
chr12	7824337	7824353	0.589602	0.290521	1.39872e-06	HVMR
chr12	10878262	10878296	0.704099	0.322161	2.15351e-09	HVMR
chr12	11408166	11408192	0.348979	0.373854	1.46549e-14	HVMR
chr12	12071078	12071148	0.384849	0.309902	3.04069e-08	HVMR
chr12	12311282	12311303	0.761976	0.322575	1.96319e-09	HVMR
chr12	13274121	13274134	0.194799	0.372887	1.49251e-09	HVMR
chr12	13504284	13504302	0.631815	0.315827	8.64179e-09	HVMR
chr12	13504344	13504398	0.614914	0.30388	1.04729e-07	HVMR
chr12	13504430	13504500	0.587159	0.321289	2.61487e-09	HVMR
chr12	13504572	13504618	0.614966	0.327561	6.35129e-10	HVMR
chr12	17704507	17704557	0.547908	0.323	2.61463e-08	HVMR
chr12	23324776	23324829	0.698459	0.316349	7.72014e-09	HVMR
chr12	27092472	27092527	0.362764	0.390946	0	HVMR
chr12	30761515	30761566	0.600136	0.331488	2.55978e-10	HVMR
chr12	31146790	31146806	0.499478	0.303132	1.21769e-07	HVMR
chr12	31146816	31146826	0.463299	0.291694	1.12341e-06	HVMR
chr12	31612584	31612589	0.503002	0.32379	2.24612e-08	HVMR
chr12	33762003	33762035	0.203937	0.354179	9.54348e-13	HVMR
chr12	43463606	43463656	0.368667	0.374192	1.33227e-14	HVMR
chr12	51777874	51777956	0.555292	0.348042	1.10965e-11	HVMR
chr12	55862861	55862916	0.581586	0.31438	1.1793e-08	HVMR
chr12	61362472	61362496	0.612427	0.309312	6.047e-08	HVMR
chr12	62423311	62423381	0.276568	0.365536	8.96039e-12	HVMR
chr12	65752089	65752115	0.733588	0.304455	9.32378e-08	HVMR
chr12	70033090	70033113	0.849271	0.294018	7.24308e-07	HVMR
chr12	71925813	71925846	0.437721	0.382959	6.5159e-12	HVMR
chr12	78483365	78483380	0.482135	0.38	2.66454e-15	HVMR
chr12	81397143	81397161	0.598375	0.322196	2.13674e-09	HVMR
chr12	81572397	81572527	0.341582	0.325116	1.10856e-09	HVMR
chr12	83820709	83820734	0.606743	0.326294	1.70276e-09	HVMR
chr12	84029958	84029983	0.591348	0.313951	2.35417e-08	HVMR
chr12	86535413	86535615	0.34571	0.308654	3.94202e-08	HVMR
chr12	86535654	86535714	0.298801	0.325896	9.28805e-10	HVMR
chr12	86535740	86536018	0.287767	0.336996	6.94726e-11	HVMR
chr12	86536024	86536134	0.313937	0.321021	2.77487e-09	HVMR
chr12	86536183	86536260	0.358272	0.302027	1.51945e-07	HVMR
chr12	86906013	86906081	0.288696	0.329071	4.48779e-10	HVMR
chr12	86906303	86906420	0.276831	0.328606	4.99564e-10	HVMR
chr12	86906464	86906598	0.225875	0.310292	2.8025e-08	HVMR
chr12	86907013	86907093	0.214007	0.30536	7.75858e-08	HVMR
chr12	87159641	87159653	0.645766	0.31328	1.4916e-08	HVMR
chr12	87497962	87498003	0.667505	0.358794	2.85105e-13	HVMR
chr12	89289404	89289435	0.163876	0.34718	2.22184e-07	HVMR
chr12	89300786	89300851	0.634923	0.309587	3.2469e-08	HVMR
chr12	89301340	89301353	0.441725	0.292749	1.44208e-06	HVMR
chr12	90294650	90294672	0.307811	0.328902	4.66625e-10	HVMR
chr12	90404141	90404171	0.618256	0.296155	4.81e-07	HVMR
chr13	4877809	4877814	0.681566	0.322001	4.32663e-09	HVMR
chr13	10485113	10485159	0.26958	0.335985	1.92584e-10	HVMR
chr13	10485183	10485219	0.190138	0.442854	1.18794e-13	HVMR
chr13	10485309	10485354	0.232868	0.311667	1.2059e-07	HVMR
chr13	10485357	10485403	0.216022	0.304521	1.56238e-07	HVMR
chr13	10485432	10485451	0.217632	0.329942	3.25163e-09	HVMR
chr13	10485467	10485478	0.192243	0.309788	9.70578e-08	HVMR
chr13	19009403	19009460	0.299745	0.299652	2.43352e-07	HVMR
chr13	29634947	29634978	0.43597	0.344522	2.59461e-11	HVMR
chr13	35055846	35055855	0.583051	0.299823	2.35276e-07	HVMR
chr13	43418771	43418828	0.793947	0.309778	3.1204e-08	HVMR
chr13	45091992	45092031	0.295114	0.359715	1.19107e-11	HVMR
chr13	45092048	45092110	0.229587	0.319492	1.85289e-07	HVMR
chr13	45331493	45331540	0.500636	0.369194	1.70974e-14	HVMR
chr13	46141579	46141712	0.549528	0.317174	6.4563e-09	HVMR
chr13	54660163	54660172	0.534204	0.289338	1.74176e-06	HVMR
chr13	54914993	54915050	0.320894	0.33433	6.09314e-07	HVMR
chr13	55044232	55044263	0.667524	0.294419	6.70971e-07	HVMR
chr13	60116069	60116088	0.381084	0.379648	1.28531e-11	HVMR
chr13	60630809	60630875	0.623904	0.343194	1.53695e-11	HVMR
chr13	63322901	63322991	0.433176	0.377513	1.77636e-15	HVMR
chr13	63727373	63727452	0.5359	0.322542	2.85456e-08	HVMR
chr13	65786785	65786824	0.494371	0.313939	1.29608e-08	HVMR
chr13	72591280	72591424	0.395308	0.35778	3.72591e-13	HVMR
chr13	72591892	72591974	0.424108	0.379032	1.11022e-15	HVMR
chr13	73375787	73375903	0.549476	0.290685	1.3567e-06	HVMR
chr13	76474701	76474748	0.537313	0.302197	1.46849e-07	HVMR
chr13	76641956	76642042	0.314824	0.316278	7.84018e-09	HVMR
chr13	77085448	77085492	0.283337	0.289475	2.602e-06	HVMR
chr13	77093488	77093497	0.284964	0.347655	3.49499e-08	HVMR
chr13	77093637	77093672	0.355604	0.33675	8.80286e-08	HVMR
chr13	77129276	77129399	0.556299	0.308683	3.91902e-08	HVMR
chr13	77758577	77758608	0.561901	0.37107	1.02141e-14	HVMR
chr13	79860649	79860702	0.562962	0.304001	1.02199e-07	HVMR
chr13	79860793	79860886	0.471672	0.286739	2.80426e-06	HVMR
chr13	79860941	79860960	0.488242	0.307845	4.66132e-08	HVMR
chr13	81218331	81218386	0.370137	0.346256	7.17981e-12	HVMR
chr13	81820384	81820430	0.335704	0.295461	5.49726e-07	HVMR
chr13	82164522	82164557	0.556088	0.304746	8.79024e-08	HVMR
chr13	82164609	82164748	0.553338	0.297606	3.63173e-07	HVMR
chr13	82164753	82164766	0.581808	0.324338	1.32162e-09	HVMR
chr13	82253048	82253061	0.540305	0.315358	3.24156e-08	HVMR
chr13	82259961	82259968	0.435835	0.294951	1.53092e-06	HVMR
chr13	82260075	82260104	0.309104	0.334918	5.60047e-07	HVMR
chr13	82412732	82412805	0.191446	0.445038	7.90479e-14	HVMR
chr13	82535065	82535112	0.690139	0.298377	3.12467e-07	HVMR
chr13	83659948	83659972	0.311549	0.370858	9.85878e-14	HVMR
chr13	83678292	83678337	0.577948	0.28902	1.8473e-06	HVMR
chr14	1227077	1227103	0.382054	0.310166	2.87717e-08	HVMR
chr14	1227142	1227253	0.393235	0.289392	1.72459e-06	HVMR
chr14	2817167	2817231	0.279765	0.30461	1.53539e-07	HVMR
chr14	2855178	2855204	0.384481	0.355528	3.05556e-11	HVMR
chr14	2855257	2855318	0.24025	0.304548	7.64676e-07	HVMR
chr14	3282517	3282529	0.693229	0.319923	3.53752e-09	HVMR
chr14	3282761	3282778	0.647018	0.293173	8.50217e-07	HVMR
chr14	3282888	3282960	0.620885	0.286943	2.70218e-06	HVMR
chr14	5036946	5037100	0.651194	0.335631	9.62905e-11	HVMR
chr14	5037507	5037559	0.549927	0.330255	6.33199e-09	HVMR
chr14	5106276	5106357	0.320002	0.292636	9.41047e-07	HVMR
chr14	6785220	6785351	0.63582	0.335254	1.06763e-09	HVMR
chr14	7824863	7824925	0.713114	0.317419	6.12054e-09	HVMR
chr14	7836523	7836589	0.718494	0.308211	4.32162e-08	HVMR
chr14	12292095	12292227	0.478438	0.34078	2.78035e-11	HVMR
chr14	15111183	15111246	0.506841	0.327126	7.01642e-10	HVMR
chr14	28029590	28029599	0.456477	0.315948	2.88052e-08	HVMR
chr14	28646029	28646055	0.321383	0.335929	8.96778e-11	HVMR
chr14	39178114	39178154	0.608398	0.306936	8.72449e-07	HVMR
chr14	39178294	39178349	0.408247	0.329642	5.68931e-07	HVMR
chr14	43259910	43259955	0.538454	0.304541	2.64509e-07	HVMR
chr14	57278599	57278615	0.468922	0.32429	1.33604e-09	HVMR
chr14	63565624	63565656	0.641866	0.293506	7.98233e-07	HVMR
chr14	63565862	63565912	0.589804	0.291336	1.20133e-06	HVMR
chr14	66176185	66176221	0.446998	0.300682	1.98553e-07	HVMR
chr14	68175250	68175267	0.711207	0.294124	1.12148e-06	HVMR
chr14	68175294	68175351	0.670776	0.295015	9.51728e-07	HVMR
chr14	72528931	72528960	0.685052	0.365991	4.13003e-14	HVMR
chr14	73087051	73087189	0.606837	0.354883	7.9492e-13	HVMR
chr14	73443940	73444082	0.665757	0.296845	4.20971e-07	HVMR
chr14	73444295	73444371	0.405237	0.334142	2.93823e-10	HVMR
chr14	73796095	73796183	0.705893	0.302944	1.26435e-07	HVMR
chr14	74001735	74001834	0.43109	0.314386	1.17792e-08	HVMR
chr14	74601719	74601783	0.361318	0.326118	1.7698e-09	HVMR
chr14	74601808	74601823	0.386233	0.316362	7.69865e-09	HVMR
chr14	78715835	78715856	0.441099	0.289952	1.55466e-06	HVMR
chr14	79334118	79334145	0.20796	0.326668	1.79257e-06	HVMR
chr14	79399138	79399173	0.524976	0.289961	1.55229e-06	HVMR
chr14	79399540	79399630	0.332298	0.29198	1.06477e-06	HVMR
chr14	80648226	80648257	0.6756	0.309267	3.47101e-08	HVMR
chr14	80648310	80648422	0.632651	0.31687	6.89657e-09	HVMR
chr14	80648621	80648679	0.631082	0.320005	3.47413e-09	HVMR
chr14	80648764	80648808	0.654835	0.300758	1.95589e-07	HVMR
chr14	80845189	80845276	0.59204	0.306295	1.10275e-07	HVMR
chr14	80949057	80949094	0.53699	0.303582	1.11208e-07	HVMR
chr14	81776044	81776066	0.133383	0.331731	4.71617e-09	HVMR
chr14	81839712	81839729	0.474133	0.375288	9.99201e-15	HVMR
chr14	82296936	82297065	0.526828	0.371736	8.43769e-15	HVMR
chr14	82448060	82448079	0.561187	0.292965	8.84332e-07	HVMR
chr14	83318124	83318152	0.482492	0.316333	1.43678e-08	HVMR
chr14	83318188	83318218	0.558444	0.287919	2.2613e-06	HVMR
chr14	83706613	83706622	0.606614	0.335633	4.66088e-09	HVMR
chr14	83726066	83726141	0.700625	0.316577	2.53876e-08	HVMR
chr14	83726177	83726215	0.467319	0.36864	3.03379e-09	HVMR
chr14	83800950	83801026	0.403382	0.288639	1.98129e-06	HVMR
chr14	84044514	84044536	0.538604	0.320548	3.081e-09	HVMR
chr14	84044580	84044855	0.460993	0.307265	5.25259e-08	HVMR
chr14	84044874	84045231	0.436611	0.311634	2.11395e-08	HVMR
chr14	84045398	84045444	0.484337	0.304284	9.65234e-08	HVMR
chr14	84045461	84045495	0.614062	0.309297	3.44918e-08	HVMR
chr14	84045527	84045571	0.616574	0.313087	1.55412e-08	HVMR
chr14	84306784	84306830	0.589488	0.294106	7.12273e-07	HVMR
chr15	3049914	3049961	0.725954	0.298261	5.19451e-07	HVMR
chr15	3604041	3604101	0.302675	0.289756	1.61231e-06	HVMR
chr15	15634193	15634259	0.2992	0.293022	8.74863e-07	HVMR
chr15	16230887	16231018	0.174156	0.292741	9.22675e-07	HVMR
chr15	22747555	22747585	0.278508	0.322648	3.76443e-09	HVMR
chr15	24113755	24113870	0.591329	0.287158	2.59812e-06	HVMR
chr15	24113891	24113956	0.538162	0.2971	4.00699e-07	HVMR
chr15	24437867	24437886	0.306451	0.368341	2.17604e-14	HVMR
chr15	25147547	25147575	0.596504	0.337717	5.84286e-11	HVMR
chr15	25147611	25147647	0.490244	0.332514	4.25387e-10	HVMR
chr15	27063383	27063390	0.657147	0.298213	3.22649e-07	HVMR
chr15	29252660	29252705	0.752424	0.315165	9.96545e-09	HVMR
chr15	33967707	33967756	0.645703	0.305745	7.17303e-08	HVMR
chr15	40393956	40394012	0.472272	0.300213	3.58835e-07	HVMR
chr15	40420574	40420579	0.404896	0.463354	0	HVMR
chr15	48492825	48492879	0.270281	0.321683	8.96394e-09	HVMR
chr15	55161531	55161554	0.235234	0.322144	4.44489e-07	HVMR
chr15	71855779	71855821	0.624753	0.341758	2.18838e-11	HVMR
chr15	75181633	75181665	0.689063	0.299017	2.75686e-07	HVMR
chr15	75181857	75182052	0.557583	0.286699	2.82465e-06	HVMR
chr15	75182057	75182067	0.412309	0.305621	2.15713e-07	HVMR
chr15	76128099	76128115	0.392372	0.286394	2.98504e-06	HVMR
chr15	76128374	76128498	0.454011	0.289124	1.81196e-06	HVMR
chr15	76445698	76445793	0.160046	0.316142	5.137e-08	HVMR
chr15	76799362	76799424	0.433845	0.311075	2.3779e-08	HVMR
chr15	76799438	76799453	0.449598	0.300903	3.1454e-07	HVMR
chr15	77170764	77170810	0.548744	0.334536	5.77637e-10	HVMR
chr15	79035828	79035850	0.349776	0.347027	5.91793e-12	HVMR
chr15	81635897	81635946	0.548658	0.29548	2.22415e-06	HVMR
chr15	81674241	81674340	0.433053	0.294979	6.02972e-07	HVMR
chr15	81813791	81813864	0.40331	0.353414	3.50689e-08	HVMR
chr15	84987515	84987570	0.372218	0.299872	2.33017e-07	HVMR
chr16	1034942	1034954	0.595653	0.363919	7.26086e-14	HVMR
chr16	1807270	1807296	0.351117	0.314484	1.15336e-08	HVMR
chr16	1807406	1807434	0.255112	0.308174	7.07217e-07	HVMR
chr16	1830359	1830445	0.355474	0.294069	1.13293e-06	HVMR
chr16	2119201	2119275	0.484834	0.301355	4.79302e-07	HVMR
chr16	2119300	2119356	0.40992	0.351204	5.11458e-12	HVMR
chr16	3384567	3384637	0.413604	0.294664	1.0153e-06	HVMR
chr16	3610534	3610579	0.453551	0.293494	8.00103e-07	HVMR
chr16	4416866	4416960	0.340996	0.302934	1.26696e-07	HVMR
chr16	4417016	4417163	0.354302	0.314823	1.07263e-08	HVMR
chr16	4583296	4583400	0.317894	0.332787	3.8145e-09	HVMR
chr16	13039556	13039660	0.386235	0.312347	3.27131e-08	HVMR
chr16	14882348	14882420	0.343081	0.319486	3.89466e-09	HVMR
chr16	19146448	19146472	0.533704	0.325443	2.12233e-06	HVMR
chr16	20337949	20338034	0.486773	0.35	6.87761e-12	HVMR
chr16	22115434	22115534	0.421244	0.32918	4.37662e-10	HVMR
chr16	22251743	22251859	0.322532	0.388574	1.15463e-14	HVMR
chr16	22369742	22369828	0.621209	0.333673	1.53215e-10	HVMR
chr16	22369896	22369925	0.633621	0.318707	4.62039e-09	HVMR
chr16	35099762	35099823	0.379479	0.380693	2.22045e-15	HVMR
chr16	48868186	48868223	0.190861	0.318391	1.75929e-08	HVMR
chr16	49781011	49781081	0.639255	0.293297	8.30545e-07	HVMR
chr16	50603651	50603752	0.562198	0.312368	1.80997e-08	HVMR
chr16	50603760	50603777	0.537525	0.303624	1.86079e-07	HVMR
chr16	50630255	50630268	0.611916	0.317842	5.58281e-09	HVMR
chr16	50630296	50630303	0.550979	0.338337	5.03138e-11	HVMR
chr16	51928004	51928094	0.535706	0.293306	8.29194e-07	HVMR
chr16	51928100	51928149	0.536298	0.295278	9.06495e-07	HVMR
chr16	54056263	54056361	0.376429	0.317048	6.63527e-09	HVMR
chr16	60441545	60441614	0.533314	0.351621	1.84497e-12	HVMR
chr16	60724612	60724661	0.381354	0.341369	2.40725e-11	HVMR
chr16	62969660	62969715	0.377612	0.306969	5.58276e-08	HVMR
chr16	63053340	63053345	0.505696	0.328525	1.8286e-08	HVMR
chr16	64425962	64425972	0.483512	0.292784	1.43303e-06	HVMR
chr16	64425981	64426015	0.496105	0.295944	5.00917e-07	HVMR
chr16	64432473	64432478	0.306037	0.360232	3.27566e-08	HVMR
chr16	68078579	68078773	0.436028	0.32437	5.12645e-09	HVMR
chr16	71344764	71344788	0.312086	0.29632	4.65969e-07	HVMR
chr16	76278209	76278333	0.411778	0.353994	1.0012e-12	HVMR
chr16	76600904	76600969	0.5993	0.361652	3.66818e-13	HVMR
chr16	77835497	77835606	0.416066	0.287487	2.44721e-06	HVMR
chr16	77835733	77835836	0.3899	0.292901	8.95119e-07	HVMR
chr16	77835977	77836107	0.420773	0.292835	9.06369e-07	HVMR
chr16	78504192	78504257	0.404085	0.299437	2.53869e-07	HVMR
chr16	78598457	78598530	0.503987	0.345271	9.18221e-12	HVMR
chr16	78598658	78598701	0.399126	0.312874	2.93684e-08	HVMR
chr16	78598781	78599050	0.341484	0.320831	2.89409e-09	HVMR
chr16	78599077	78599118	0.323163	0.312355	1.81505e-08	HVMR
chr16	79078122	79078140	0.306017	0.332319	4.44559e-10	HVMR
chr16	79693544	79693632	0.713091	0.315657	8.96499e-09	HVMR
chr16	80353917	80353934	0.496296	0.355994	5.9508e-13	HVMR
chr16	80993349	80993354	0.216255	0.346827	5.66618e-07	HVMR
chr17	2617535	2617612	0.235186	0.340399	6.89924e-11	HVMR
chr17	4140032	4140086	0.318294	0.313356	8.75954e-08	HVMR
chr17	5432379	5432445	0.337717	0.411923	0	HVMR
chr17	5432466	5432547	0.329062	0.34923	3.39351e-12	HVMR
chr17	5443323	5443423	0.640776	0.30566	7.29797e-08	HVMR
chr17	6693795	6693915	0.567243	0.386511	1.55431e-15	HVMR
chr17	6754377	6754417	0.389038	0.336191	4.00691e-10	HVMR
chr17	7680046	7680157	0.284268	0.30536	7.75812e-08	HVMR
chr17	12045227	12045256	0.604591	0.319235	4.11519e-09	HVMR
chr17	14418176	14418202	0.423845	0.464956	0	HVMR
chr17	15511980	15512040	0.259021	0.337811	5.71092e-11	HVMR
chr17	15632927	15633043	0.469699	0.342574	1.79092e-11	HVMR
chr17	17178079	17178161	0.271557	0.34077	2.78697e-11	HVMR
chr17	17664887	17664967	0.431569	0.289766	1.60931e-06	HVMR
chr17	17665090	17665109	0.467551	0.303899	1.04323e-07	HVMR
chr17	19990421	19990458	0.782226	0.293784	7.57307e-07	HVMR
chr17	25439702	25439707	0.252886	0.371393	6.74214e-11	HVMR
chr17	25439728	25439737	0.341928	0.361576	3.46722e-09	HVMR
chr17	27051615	27051730	0.616075	0.287988	2.23288e-06	HVMR
chr17	35504696	35504725	0.376302	0.381315	9.14024e-12	HVMR
chr17	38823459	38823566	0.378379	0.317907	5.50349e-09	HVMR
chr17	40487004	40487027	0.544995	0.302603	1.07041e-06	HVMR
chr17	40487048	40487081	0.473779	0.315964	9.85177e-08	HVMR
chr17	40487180	40487192	0.690593	0.312853	1.63321e-08	HVMR
chr17	45287810	45287875	0.523625	0.413759	0	HVMR
chr17	46395281	46395350	0.376543	0.287168	2.59379e-06	HVMR
chr17	46395355	46395397	0.343148	0.297531	5.95872e-07	HVMR
chr17	46395429	46395498	0.366556	0.289337	1.7422e-06	HVMR
chr17	46395593	46395624	0.447577	0.321041	5.31503e-09	HVMR
chr17	46456596	46456694	0.478654	0.31037	2.75723e-08	HVMR
chr17	47058291	47058401	0.272787	0.3162	7.97339e-09	HVMR
chr17	53055856	53055861	0.389947	0.406639	1.58451e-11	HVMR
chr17	60246959	60246966	0.150309	0.360591	1.12729e-08	HVMR
chr17	60292714	60292730	0.44983	0.376494	2.22045e-15	HVMR
chr17	60338327	60338440	0.442096	0.397345	0	HVMR
chr17	62336788	62336823	0.376779	0.297729	3.54556e-07	HVMR
chr17	63107180	63107195	0.542949	0.332202	2.1661e-10	HVMR
chr17	64821625	64821632	0.561421	0.292668	1.46361e-06	HVMR
chr17	64821639	64821736	0.487893	0.308947	3.70986e-08	HVMR
chr17	64821781	64821818	0.408621	0.327934	4.91757e-09	HVMR
chr17	65170706	65170724	0.465734	0.30935	5.78688e-07	HVMR
chr17	65170758	65170765	0.41852	0.325156	1.37123e-07	HVMR
chr17	65170816	65170852	0.446102	0.316041	6.22065e-07	HVMR
chr17	65804596	65804677	0.654631	0.292581	9.50924e-07	HVMR
chr17	66026634	66026657	0.767363	0.357177	4.3654e-13	HVMR
chr17	66431642	66431687	0.516779	0.29414	2.79654e-06	HVMR
chr17	66431717	66431745	0.521255	0.317168	2.25363e-08	HVMR
chr17	66448656	66448680	0.609151	0.292586	9.49908e-07	HVMR
chr17	66600816	66600854	0.540739	0.315436	1.73156e-08	HVMR
chr17	66600906	66600946	0.509587	0.311999	3.51196e-08	HVMR
chr17	66852056	66852104	0.383443	0.341862	1.11992e-10	HVMR
chr17	68365333	68365359	0.775861	0.300038	2.25509e-07	HVMR
chr17	68366078	68366104	0.740337	0.309083	3.60669e-08	HVMR
chr17	68366707	68366797	0.378124	0.310547	8.39109e-07	HVMR
chr17	68366799	68366823	0.44133	0.310874	2.49569e-07	HVMR
chr17	68594457	68594597	0.529074	0.300368	2.1127e-07	HVMR
chr17	68594619	68594658	0.559663	0.303024	1.24423e-07	HVMR
chr17	71350710	71350719	0.729106	0.347857	2.80673e-11	HVMR
chr17	71619058	71619090	0.71545	0.301258	1.34788e-06	HVMR
chr17	72245389	72245418	0.386216	0.287215	2.57146e-06	HVMR
chr17	72791938	72791989	0.344432	0.311927	1.98716e-08	HVMR
chr17	73408346	73408362	0.586471	0.29987	3.83058e-07	HVMR
chr17	73661588	73661663	0.582628	0.319536	3.85169e-09	HVMR
chr17	73661693	73661725	0.58695	0.327667	6.1995e-10	HVMR
chr17	74313709	74313725	0.406795	0.297801	2.41689e-06	HVMR
chr17	74785090	74785111	0.252284	0.338616	7.37442e-07	HVMR
chr17	75053581	75053615	0.328297	0.306429	1.07388e-07	HVMR
chr18	894831	894881	0.785285	0.32407	1.40384e-09	HVMR
chr18	1748627	1748670	0.412519	0.303437	1.92976e-07	HVMR
chr18	2318042	2318092	0.296835	0.294998	6.00673e-07	HVMR
chr18	2543976	2544006	0.455055	0.32934	1.38467e-07	HVMR
chr18	3915154	3915188	0.363945	0.366369	3.73035e-14	HVMR
chr18	5054982	5055007	0.540563	0.31727	7.73022e-08	HVMR
chr18	5262212	5262226	0.523621	0.358461	4.23173e-11	HVMR
chr18	8033635	8034112	0.391765	0.34115	2.54012e-11	HVMR
chr18	8034268	8034292	0.425319	0.350535	2.43516e-12	HVMR
chr18	9171493	9171559	0.587374	0.368614	5.16032e-13	HVMR
chr18	9635901	9635924	0.755138	0.307224	5.29735e-08	HVMR
chr18	11310431	11310461	0.415375	0.304907	8.50738e-08	HVMR
chr18	11310463	11310473	0.386174	0.29857	4.90038e-07	HVMR
chr18	11310495	11310531	0.429719	0.306086	6.69049e-08	HVMR
chr18	11384054	11384072	0.403713	0.296631	7.05089e-07	HVMR
chr18	11384151	11384215	0.454463	0.330547	3.18736e-10	HVMR
chr18	12014277	12014288	0.368621	0.345714	1.94913e-11	HVMR
chr18	12014307	12014335	0.376524	0.325962	1.83146e-09	HVMR
chr18	12041419	12041444	0.529673	0.351577	1.1672e-11	HVMR
chr18	12041476	12041499	0.551676	0.321647	4.6686e-09	HVMR
chr18	12041536	12041554	0.461747	0.314035	1.40548e-07	HVMR
chr18	12041586	12041664	0.541601	0.329347	1.78423e-09	HVMR
chr18	12041696	12041713	0.490465	0.324488	1.53549e-07	HVMR
chr18	13855822	13855840	0.332735	0.292379	1.54268e-06	HVMR
chr18	13855884	13855901	0.376723	0.300335	2.12641e-07	HVMR
chr18	14262327	14262361	0.445639	0.296587	4.42525e-07	HVMR
chr18	18120649	18120683	0.284806	0.366846	4.07952e-09	HVMR
chr18	18120714	18120751	0.304295	0.36832	1.07914e-09	HVMR
chr18	18120848	18120889	0.409033	0.365562	7.33282e-11	HVMR
chr18	18174347	18174370	0.31143	0.333613	1.45574e-06	HVMR
chr18	18174439	18174468	0.350387	0.402054	1.97597e-12	HVMR
chr18	18174498	18174532	0.379369	0.389785	1.5643e-12	HVMR
chr18	18174623	18174652	0.327967	0.37998	1.20122e-11	HVMR
chr18	18174725	18174748	0.335402	0.413156	4.35207e-14	HVMR
chr18	18174796	18174865	0.295018	0.362902	2.76314e-09	HVMR
chr18	19190675	19190702	0.411419	0.298674	4.8051e-07	HVMR
chr18	19190819	19190843	0.437523	0.29643	4.56142e-07	HVMR
chr18	19190869	19190885	0.503512	0.298148	3.26781e-07	HVMR
chr18	19322830	19322855	0.397471	0.298017	3.35198e-07	HVMR
chr18	23463566	23463620	0.671344	0.320312	6.21004e-09	HVMR
chr18	24208340	24208345	0.48388	0.41391	0	HVMR
chr18	24701655	24701683	0.45613	0.342046	2.03895e-11	HVMR
chr18	25630181	25630204	0.44321	0.306096	6.67624e-08	HVMR
chr18	27355308	27355453	0.484282	0.294415	1.68387e-06	HVMR
chr18	33679160	33679250	0.252692	0.333851	1.46922e-10	HVMR
chr18	40951348	40951353	0.661342	0.383708	3.33067e-15	HVMR
chr18	41035881	41035969	0.456793	0.30054	2.04187e-07	HVMR
chr18	41035990	41036051	0.42272	0.320754	2.94396e-09	HVMR
chr18	41036107	41036294	0.419044	0.317794	5.64141e-09	HVMR
chr18	42301517	42301573	0.618533	0.368247	6.55032e-14	HVMR
chr18	44417718	44417756	0.299412	0.289496	1.69166e-06	HVMR
chr18	44528010	44528062	0.79883	0.318259	5.09678e-09	HVMR
chr18	45145188	45145220	0.217549	0.287156	2.59908e-06	HVMR
chr18	46821286	46821345	0.589032	0.315896	8.51466e-09	HVMR
chr18	46821353	46821367	0.546316	0.292623	2.30943e-06	HVMR
chr18	46821448	46821468	0.504097	0.308094	7.7175e-08	HVMR
chr18	46821482	46821604	0.544405	0.297468	6.02912e-07	HVMR
chr18	46821663	46821694	0.609467	0.315763	8.76183e-09	HVMR
chr18	46821714	46821745	0.594479	0.302622	1.34873e-07	HVMR
chr18	47668501	47668506	0.610058	0.311779	6.58289e-08	HVMR
chr18	47742415	47742472	0.477042	0.364005	1.99396e-13	HVMR
chr18	50653714	50653743	0.293715	0.427646	3.29292e-13	HVMR
chr18	50840492	50840505	0.496679	0.3358	4.693e-08	HVMR
chr18	51818470	51818495	0.695648	0.305295	3.92367e-07	HVMR
chr18	51877848	51877909	0.715158	0.290187	1.48838e-06	HVMR
chr18	51913018	51913160	0.334987	0.327474	6.48013e-10	HVMR
chr18	55266995	55267026	0.398282	0.323677	1.53366e-09	HVMR
chr18	55267170	55267262	0.45464	0.352926	1.31917e-12	HVMR
chr18	55614874	55614902	0.687713	0.31402	1.27378e-08	HVMR
chr18	55614991	55615028	0.596836	0.306474	3.16388e-07	HVMR
chr18	55615502	55615524	0.61628	0.294302	1.08533e-06	HVMR
chr18	55615590	55615611	0.631655	0.304679	8.91033e-08	HVMR
chr18	55615948	55615978	0.395108	0.338904	7.08854e-07	HVMR
chr18	55616348	55616362	0.356391	0.339179	5.92388e-08	HVMR
chr18	55616412	55616479	0.450125	0.35896	1.41347e-11	HVMR
chr18	55616609	55616635	0.486945	0.330779	2.49025e-08	HVMR
chr18	55616656	55616697	0.594838	0.322171	4.17141e-09	HVMR
chr18	55616788	55616850	0.471348	0.327121	2.38223e-08	HVMR
chr18	57289936	57289968	0.403989	0.3017	2.69961e-07	HVMR
chr18	57458013	57458029	0.331095	0.293142	2.10841e-06	HVMR
chr18	57973036	57973067	0.287561	0.295063	5.93276e-07	HVMR
chr18	62431832	62431858	0.440732	0.353786	1.15183e-10	HVMR
chr18	62439501	62439506	0.32036	0.380708	1.16606e-10	HVMR
chr18	63081357	63081383	0.44967	0.32462	7.54954e-08	HVMR
chr18	63624544	63624582	0.487057	0.338509	1.07358e-10	HVMR
chr18	63663026	63663084	0.576085	0.300706	1.97604e-07	HVMR
chr18	63696567	63696669	0.484927	0.301422	1.71414e-07	HVMR
chr18	63696919	63696955	0.433803	0.339141	4.14184e-11	HVMR
chr18	64510669	64510697	0.284324	0.325003	3.53862e-08	HVMR
chr18	65165667	65165743	0.41141	0.383999	8.88178e-16	HVMR
chr19	5915244	5915258	0.32133	0.389189	1.20007e-09	HVMR
chr19	6453867	6453917	0.587963	0.379672	8.88178e-16	HVMR
chr19	7046664	7046691	0.303954	0.330589	3.15656e-10	HVMR
chr19	7681653	7681696	0.757403	0.345344	9.0179e-12	HVMR
chr19	7869784	7869877	0.466801	0.344284	7.94064e-07	HVMR
chr19	9559359	9559409	0.496152	0.291527	1.80001e-06	HVMR
chr19	9559565	9559591	0.37572	0.289046	1.83836e-06	HVMR
chr19	9705591	9705704	0.536845	0.293297	8.30544e-07	HVMR
chr19	11959027	11959059	0.395706	0.331181	1.20172e-09	HVMR
chr19	11959135	11959206	0.418332	0.324292	1.33531e-09	HVMR
chr19	12636730	12636825	0.423445	0.345433	8.81895e-12	HVMR
chr19	13166890	13166905	0.710011	0.305818	7.06727e-08	HVMR
chr19	21056658	21056679	0.433772	0.311932	1.20209e-06	HVMR
chr19	22373849	22373873	0.458261	0.317237	9.61673e-07	HVMR
chr19	22373916	22373964	0.380998	0.310527	2.67804e-06	HVMR
chr19	22373983	22374016	0.449501	0.302424	6.58466e-07	HVMR
chr19	22374075	22374121	0.403138	0.329147	1.62543e-08	HVMR
chr19	24512685	24512783	0.744422	0.310069	2.93593e-08	HVMR
chr19	26056876	26056958	0.532266	0.378462	1.63625e-11	HVMR
chr19	26366382	26366403	0.327251	0.36662	2.90656e-13	HVMR
chr19	29732691	29732734	0.256461	0.290316	1.45318e-06	HVMR
chr19	31963836	31963865	0.294975	0.379274	4.20219e-12	HVMR
chr19	31963902	31963997	0.256515	0.338615	6.49728e-08	HVMR
chr19	31964187	31964204	0.407243	0.334813	1.1725e-09	HVMR
chr19	32003426	32003440	0.275812	0.334282	1.32675e-10	HVMR
chr19	35989914	35989934	0.476811	0.289959	1.55268e-06	HVMR
chr19	36589154	36589178	0.400059	0.289865	1.58016e-06	HVMR
chr19	36876551	36876580	0.374053	0.293203	1.32745e-06	HVMR
chr19	36876625	36876632	0.390357	0.316282	2.69395e-08	HVMR
chr19	44404797	44404900	0.424539	0.364137	6.83897e-14	HVMR
chr19	45240207	45240222	0.336177	0.304878	8.55749e-08	HVMR
chr19	45240440	45240454	0.427169	0.299548	2.4838e-07	HVMR
chr19	45260907	45260976	0.424822	0.334149	2.93849e-06	HVMR
chr19	45412400	45412424	0.457138	0.328351	4.51351e-09	HVMR
chr19	45412440	45412478	0.452873	0.301953	2.00109e-06	HVMR
chr19	45412656	45412668	0.314845	0.325301	6.68954e-08	HVMR
chr19	47291241	47291303	0.560062	0.337267	6.51008e-11	HVMR
chr19	49780985	49781049	0.0774518	0.321788	1.78802e-06	HVMR
chr19	53653736	53653759	0.574656	0.318855	4.47336e-09	HVMR
chr19	53653861	53653886	0.560848	0.322496	1.99832e-09	HVMR
chr19	53653956	53654040	0.506016	0.36685	3.26406e-14	HVMR
chr19	53654075	53654135	0.490043	0.300125	3.64911e-07	HVMR
chr19	53654257	53654274	0.655068	0.295768	5.18249e-07	HVMR
chr19	55468105	55468189	0.494679	0.302295	2.40746e-07	HVMR
chr19	55468223	55468247	0.5805	0.305896	6.9557e-08	HVMR
chr19	55533115	55533134	0.575409	0.291763	1.72501e-06	HVMR
chr19	57496266	57496319	0.630228	0.322681	1.91741e-09	HVMR
chr19	57849505	57849531	0.557195	0.294083	7.15315e-07	HVMR
chr19	57849584	57849644	0.484339	0.316844	6.93503e-09	HVMR
chr19	58137184	58137249	0.706866	0.345836	7.97584e-12	HVMR
chr19	58175380	58175439	0.790978	0.290204	1.48385e-06	HVMR
chr19	58579096	58579144	0.574124	0.306461	6.19614e-08	HVMR
chr19	58579158	58579191	0.405747	0.314731	7.68593e-07	HVMR
chr19	58579220	58579349	0.493621	0.290203	1.48397e-06	HVMR
chr19	58579706	58579741	0.355313	0.342658	1.80501e-07	HVMR
chr19	58779520	58779836	0.387275	0.384371	2.22045e-16	HVMR
chr19	60437814	60437940	0.46325	0.292777	9.16357e-07	HVMR
chr19	61788919	61788991	0.312232	0.354412	2.02585e-07	HVMR
chr19	61789017	61789144	0.531899	0.332648	1.85046e-09	HVMR
chr19	61869941	61869949	0.421781	0.333797	1.48792e-10	HVMR
chr19	62064096	62064103	0.371683	0.372395	6.21503e-13	HVMR
chr19	62171452	62171562	0.539523	0.286581	2.88571e-06	HVMR
chr19	62171641	62171848	0.489648	0.289205	1.78525e-06	HVMR
chr19	62171951	62172061	0.534909	0.315134	1.00324e-08	HVMR
chr19	62172163	62172214	0.572821	0.292608	9.46079e-07	HVMR
chr19	62557195	62557231	0.59819	0.322597	1.95371e-09	HVMR
chr19	62557273	62557293	0.531844	0.334112	2.95834e-10	HVMR
chr19	63593042	63593076	0.694994	0.291478	1.17e-06	HVMR
chr19	63629004	63629060	0.537217	0.333789	6.80682e-10	HVMR
chr19	63629190	63629246	0.399681	0.291198	1.91031e-06	HVMR
chr19	63629277	63629298	0.507991	0.302923	1.26988e-07	HVMR
chr19	63629320	63629343	0.538378	0.290161	1.49561e-06	HVMR
chr2	645263	645315	0.173601	0.292239	1.01415e-06	HVMR
chr2	3945986	3946059	0.430918	0.315086	1.01374e-08	HVMR
chr2	11468703	11468770	0.21751	0.342101	5.60649e-10	HVMR
chr2	14092580	14092723	0.580496	0.344742	1.04743e-11	HVMR
chr2	15082647	15082766	0.6983	0.311387	2.22665e-08	HVMR
chr2	16232721	16232822	0.761591	0.318252	5.1044e-09	HVMR
chr2	18088481	18088494	0.603909	0.34195	2.08784e-11	HVMR
chr2	26265035	26265040	0.538305	0.329263	3.2823e-08	HVMR
chr2	27093141	27093236	0.574722	0.307573	4.92963e-08	HVMR
chr2	27093310	27093421	0.510054	0.291759	1.10985e-06	HVMR
chr2	27093597	27093653	0.528916	0.325382	1.04372e-09	HVMR
chr2	27093831	27093863	0.369872	0.308102	4.41968e-08	HVMR
chr2	27109913	27109949	0.521678	0.389944	0	HVMR
chr2	27817521	27817620	0.319335	0.350742	2.30993e-12	HVMR
chr2	35511335	35511352	0.497336	0.298372	3.12774e-07	HVMR
chr2	43956511	43956526	0.606354	0.319635	1.36546e-08	HVMR
chr2	47859989	47860028	0.443018	0.288827	1.91415e-06	HVMR
chr2	57679945	57679996	0.691793	0.329735	3.84861e-10	HVMR
chr2	59094234	59094294	0.611265	0.324061	1.65035e-07	HVMR
chr2	59850923	59851046	0.61706	0.338687	4.62377e-11	HVMR
chr2	60546657	60546753	0.286941	0.297214	3.91867e-07	HVMR
chr2	62173777	62173821	0.710365	0.338387	1.10452e-10	HVMR
chr2	64401012	64401029	0.286657	0.294696	6.36482e-07	HVMR
chr2	65442272	65442313	0.698441	0.337449	6.23097e-11	HVMR
chr2	65986615	65986627	0.750265	0.30111	1.82393e-07	HVMR
chr2	77598905	77598910	0.655263	0.305021	7.04273e-07	HVMR
chr2	84466735	84466742	0.552628	0.316417	1.41185e-08	HVMR
chr2	89165974	89166097	0.537934	0.351954	1.69376e-12	HVMR
chr2	98173949	98173999	0.837875	0.293649	7.76879e-07	HVMR
chr2	100292143	100292193	0.683234	0.303986	1.73423e-07	HVMR
chr2	116067393	116067429	0.564331	0.356616	9.12403e-12	HVMR
chr2	117277599	117277726	0.781846	0.29649	4.50854e-07	HVMR
chr2	118596099	118596140	0.565139	0.390364	2.22045e-16	HVMR
chr2	121243402	121243490	0.510605	0.292703	9.29291e-07	HVMR
chr2	123659634	123659698	0.311208	0.303744	1.07639e-07	HVMR
chr2	126352325	126352354	0.651165	0.301696	1.62312e-07	HVMR
chr2	126471307	126471332	0.643893	0.292854	9.03175e-07	HVMR
chr2	126701049	126701180	0.168601	0.290978	1.28458e-06	HVMR
chr2	127503259	127503333	0.489782	0.32205	4.28124e-09	HVMR
chr2	127503438	127503481	0.484944	0.321347	2.58145e-09	HVMR
chr2	127503494	127503518	0.446102	0.330031	7.43712e-10	HVMR
chr2	127503615	127503856	0.45862	0.326652	7.81851e-10	HVMR
chr2	127503860	127504005	0.441288	0.330131	3.51152e-10	HVMR
chr2	127504060	127504092	0.549795	0.31526	9.76496e-09	HVMR
chr2	127891325	127891361	0.685187	0.34153	2.31417e-11	HVMR
chr2	127986992	127987111	0.327024	0.366864	3.26406e-14	HVMR
chr2	128650478	128650540	0.460674	0.354503	8.77298e-13	HVMR
chr2	128650574	128650700	0.475447	0.341947	2.08928e-11	HVMR
chr2	128794898	128794956	0.608249	0.377045	1.9984e-15	HVMR
chr2	131070508	131070557	0.26204	0.3452	9.34608e-12	HVMR
chr2	132600515	132600533	0.415597	0.367279	2.90878e-14	HVMR
chr2	133301373	133301402	0.511721	0.315909	8.49117e-09	HVMR
chr2	133473620	133473640	0.503132	0.287383	2.49405e-06	HVMR
chr2	133498958	133499008	0.263893	0.353532	1.12821e-12	HVMR
chr2	133820660	133820686	0.69536	0.29454	6.55751e-07	HVMR
chr2	135155133	135155138	0.416427	0.290162	2.30134e-06	HVMR
chr2	135155387	135155422	0.409354	0.294635	1.02085e-06	HVMR
chr2	135155613	135155697	0.426122	0.331984	8.92739e-08	HVMR
chr2	135188555	135188601	0.347131	0.384458	3.93685e-13	HVMR
chr2	135188684	135188761	0.358573	0.465459	2.22045e-16	HVMR
chr2	135188780	135188868	0.413035	0.414551	2.22045e-16	HVMR
chr2	135188877	135188904	0.405886	0.371786	7.74936e-14	HVMR
chr2	135188975	135189016	0.47463	0.307957	7.93044e-08	HVMR
chr2	135510712	135510734	0.444738	0.291621	1.13907e-06	HVMR
chr2	135667925	135667954	0.706943	0.332044	9.9633e-10	HVMR
chr2	135724278	135724294	0.766743	0.32227	2.10176e-09	HVMR
chr2	135888095	135888124	0.463775	0.387155	4.44089e-16	HVMR
chr2	136071775	136071830	0.610782	0.345263	2.17237e-11	HVMR
chr2	136071948	136072053	0.439685	0.356763	2.31839e-11	HVMR
chr2	136072054	136072118	0.515326	0.304508	1.56654e-07	HVMR
chr2	136605538	136605628	0.351541	0.293271	8.3456e-07	HVMR
chr20	434621	434691	0.655231	0.36058	1.31606e-12	HVMR
chr20	434842	434921	0.807794	0.292118	1.0375e-06	HVMR
chr20	1510042	1510084	0.519093	0.402502	0	HVMR
chr20	1668691	1668718	0.42788	0.366931	3.19744e-14	HVMR
chr20	1903710	1903742	0.425998	0.309798	5.48499e-08	HVMR
chr20	1903961	1903997	0.482516	0.309161	1.05375e-06	HVMR
chr20	1904024	1904067	0.398118	0.304344	1.34751e-06	HVMR
chr20	5746402	5746497	0.214551	0.320806	5.58947e-09	HVMR
chr20	6158825	6158862	0.453558	0.308159	4.36846e-08	HVMR
chr20	18315415	18315506	0.45869	0.361491	1.05049e-12	HVMR
chr20	27507100	27507121	0.659168	0.302522	2.30392e-07	HVMR
chr20	27507354	27507418	0.483328	0.355069	5.05551e-12	HVMR
chr20	29163307	29163382	0.646476	0.305105	8.17186e-08	HVMR
chr20	30297532	30297595	0.350545	0.301696	4.49992e-07	HVMR
chr20	42401858	42401957	0.661416	0.297897	3.4318e-07	HVMR
chr20	49465380	49465406	0.365426	0.342377	3.49361e-08	HVMR
chr20	52530642	52530673	0.587809	0.331529	2.53517e-10	HVMR
chr20	56718846	56718865	0.739884	0.362465	1.07248e-13	HVMR
chr20	57556053	57556198	0.415315	0.351649	1.83142e-12	HVMR
chr20	58117647	58117738	0.459073	0.344695	3.23877e-10	HVMR
chr20	58714297	58714320	0.500724	0.286612	2.86965e-06	HVMR
chr20	58714562	58714580	0.481623	0.293179	8.49248e-07	HVMR
chr20	62221752	62221761	0.598647	0.324434	2.55704e-09	HVMR
chr20	62221774	62221824	0.582623	0.322997	3.49164e-09	HVMR
chr20	65295656	65295678	0.440336	0.450006	0	HVMR
chr20	66098163	66098223	0.473355	0.410157	0	HVMR
chr20	66164974	66165070	0.483043	0.368514	2.06501e-14	HVMR
chr20	66180203	66180275	0.61629	0.299097	2.71408e-07	HVMR
chr20	67326744	67326781	0.388157	0.307397	5.11212e-08	HVMR
chr20	67413601	67413628	0.333164	0.373573	1.36343e-10	HVMR
chr20	67413670	67413692	0.43504	0.309434	5.901e-08	HVMR
chr20	67534853	67534968	0.396184	0.287144	2.60486e-06	HVMR
chr20	67535009	67535320	0.380171	0.306386	6.29234e-08	HVMR
chr20	67638311	67638375	0.598738	0.294846	6.18485e-07	HVMR
chr20	67690760	67690783	0.511023	0.352519	2.45075e-09	HVMR
chr20	67843402	67843415	0.406936	0.350816	2.26685e-12	HVMR
chr20	67843575	67843583	0.422861	0.343144	1.55604e-11	HVMR
chr20	68486158	68486203	0.641555	0.330434	3.27218e-10	HVMR
chr20	69617589	69617621	0.536331	0.29538	5.58319e-07	HVMR
chr20	69617660	69617680	0.420244	0.318412	1.75189e-08	HVMR
chr20	69617751	69617839	0.534907	0.318732	4.59566e-09	HVMR
chr20	70273992	70274002	0.320299	0.292702	2.27751e-06	HVMR
chr20	70294128	70294437	0.689959	0.290158	1.49637e-06	HVMR
chr20	70403051	70403211	0.631708	0.301778	1.59686e-07	HVMR
chr20	70403220	70403255	0.572684	0.291256	1.21952e-06	HVMR
chr20	70495519	70495646	0.305697	0.364031	7.03881e-14	HVMR
chr20	70872008	70872037	0.557228	0.30018	2.19254e-07	HVMR
chr20	70872200	70872240	0.593709	0.29674	4.29572e-07	HVMR
chr20	70897253	70897278	0.464582	0.308044	4.13871e-07	HVMR
chr20	70897407	70897436	0.270988	0.366021	3.94173e-08	HVMR
chr20	70897554	70897581	0.4496	0.31093	2.47082e-07	HVMR
chr20	70897643	70897666	0.551835	0.315151	9.99618e-09	HVMR
chr21	2822832	2822884	0.599325	0.373509	4.95159e-14	HVMR
chr21	2823104	2823305	0.486673	0.353742	1.06848e-12	HVMR
chr21	2823350	2823514	0.531186	0.355463	6.83453e-13	HVMR
chr21	6596667	6596696	0.491456	0.328119	1.1385e-09	HVMR
chr21	6907588	6907684	0.19257	0.343534	7.6418e-11	HVMR
chr21	9420922	9421047	0.333972	0.317243	7.76822e-08	HVMR
chr21	14318217	14318319	0.533406	0.382904	4.44089e-16	HVMR
chr21	15292924	15292937	0.771887	0.292458	9.73189e-07	HVMR
chr21	16975033	16975048	0.393242	0.323302	1.6686e-09	HVMR
chr21	20350212	20350283	0.484539	0.299671	2.42424e-07	HVMR
chr21	27780488	27780532	0.514082	0.31646	1.08484e-06	HVMR
chr21	39501857	39501913	0.541681	0.39254	0	HVMR
chr21	47840052	47840119	0.55047	0.353754	1.06537e-12	HVMR
chr21	49656162	49656185	0.724685	0.317103	6.55579e-09	HVMR
chr21	52177424	52177452	0.777739	0.298843	2.85261e-07	HVMR
chr21	52285228	52285235	0.445014	0.410587	6.66134e-16	HVMR
chr21	54392141	54392265	0.279257	0.372339	2.05613e-13	HVMR
chr21	56668591	56668612	0.608884	0.287016	2.6662e-06	HVMR
chr21	56668764	56668785	0.538833	0.289037	1.84142e-06	HVMR
chr21	58896479	58896571	0.384958	0.328186	5.50305e-10	HVMR
chr21	62693706	62693734	0.584148	0.327525	6.4041e-10	HVMR
chr21	66848310	66848402	0.362405	0.286544	2.90512e-06	HVMR
chr21	66848510	66848551	0.399297	0.321337	4.98925e-09	HVMR
chr21	68101235	68101302	0.792644	0.287943	2.25154e-06	HVMR
chr21	68709481	68709500	0.265252	0.361542	2.68765e-08	HVMR
chr21	69426841	69426938	0.428978	0.288576	2.00457e-06	HVMR
chr21	69427021	69427111	0.264599	0.321423	2.5685e-07	HVMR
chr21	69427141	69427213	0.504781	0.324647	9.59147e-09	HVMR
chr21	69427296	69427357	0.504963	0.301616	2.74321e-07	HVMR
chr21	69427400	69427453	0.485234	0.291588	2.76749e-06	HVMR
chr21	69891865	69891937	0.3089	0.299522	4.09276e-07	HVMR
chr21	70145966	70145977	0.553978	0.356425	1.39089e-12	HVMR
chr21	70412711	70412728	0.618152	0.294903	6.11798e-07	HVMR
chr21	70541401	70541505	0.242276	0.31732	6.25465e-09	HVMR
chr21	70541529	70541545	0.3012	0.336599	8.01707e-10	HVMR
chr21	70541549	70541591	0.284644	0.300388	3.47075e-07	HVMR
chr21	70589663	70589671	0.443941	0.303265	3.36039e-07	HVMR
chr21	70589743	70589772	0.37802	0.327001	1.45738e-09	HVMR
chr21	70589833	70589882	0.451558	0.341541	2.75513e-10	HVMR
chr21	70589913	70590002	0.396272	0.309302	1.87778e-07	HVMR
chr21	71287362	71287371	0.546046	0.411262	0	HVMR
chr22	840826	840848	0.569891	0.345084	9.61986e-12	HVMR
chr22	1656378	1656436	0.168617	0.354676	5.55911e-12	HVMR
chr22	6346322	6346373	0.449968	0.33952	3.77813e-11	HVMR
chr22	10763850	10763986	0.659804	0.344186	1.20262e-11	HVMR
chr22	10983559	10983574	0.57285	0.346806	3.58715e-11	HVMR
chr22	11995191	11995211	0.365607	0.307878	7.4378e-07	HVMR
chr22	16700614	16700688	0.576974	0.334781	1.17865e-10	HVMR
chr22	18380748	18380809	0.734306	0.322543	1.97763e-09	HVMR
chr22	19609298	19609411	0.546307	0.306373	6.30853e-08	HVMR
chr22	23368570	23368707	0.507496	0.308549	4.02894e-08	HVMR
chr22	32827105	32827180	0.802145	0.316066	8.20725e-09	HVMR
chr22	32988021	32988136	0.537626	0.296918	4.15048e-07	HVMR
chr22	32988137	32988165	0.56048	0.295766	5.18406e-07	HVMR
chr22	37187222	37187275	0.63152	0.375434	9.54792e-15	HVMR
chr22	37527397	37527455	0.336426	0.295133	2.36054e-06	HVMR
chr22	39775108	39775221	0.402389	0.299508	6.73032e-07	HVMR
chr22	41706482	41706492	0.506314	0.336116	8.57732e-11	HVMR
chr22	42390357	42390367	0.474939	0.420764	0	HVMR
chr22	48868289	48868338	0.330255	0.351409	4.78674e-08	HVMR
chr22	48891179	48891239	0.170445	0.352074	6.72484e-09	HVMR
chr22	49137528	49137585	0.275057	0.342921	5.8949e-09	HVMR
chr22	49984730	49984853	0.462269	0.383321	2.22045e-16	HVMR
chr22	56796521	56796554	0.524352	0.306023	1.99882e-07	HVMR
chr22	56796626	56796633	0.577691	0.296241	1.21594e-06	HVMR
chr22	56824346	56824371	0.149666	0.354037	8.23178e-08	HVMR
chr22	57752240	57752249	0.656529	0.303135	9.76719e-07	HVMR
chr22	58446470	58446489	0.648618	0.31895	8.2923e-09	HVMR
chr22	58616080	58616156	0.348259	0.294047	1.79729e-06	HVMR
chr22	58616372	58616427	0.339143	0.316227	1.46881e-08	HVMR
chr22	58649297	58649345	0.506273	0.323366	1.64475e-09	HVMR
chr22	58649402	58649427	0.510502	0.30814	1.33402e-07	HVMR
chr22	59550649	59550658	0.29365	0.308488	3.82492e-07	HVMR
chr22	59550663	59550836	0.345607	0.352976	3.29847e-12	HVMR
chr22	60643352	60643373	0.678667	0.304967	8.40298e-08	HVMR
chr22	60643400	60643417	0.67023	0.303937	1.03535e-07	HVMR
chr22	60700414	60700460	0.55794	0.298389	5.07064e-07	HVMR
chr22	60700711	60700874	0.558308	0.313655	1.37707e-08	HVMR
chr22	60702333	60702379	0.48531	0.310396	8.60251e-07	HVMR
chr22	60702441	60702452	0.60312	0.301917	1.20422e-06	HVMR
chr22	60711236	60711333	0.435186	0.379308	1.08802e-14	HVMR
chr22	60711348	60711382	0.368097	0.30167	2.71541e-07	HVMR
chr22	60711417	60711459	0.410874	0.312245	1.85794e-08	HVMR
chr22	60711464	60711637	0.451293	0.288191	2.1515e-06	HVMR
chr22	60711670	60711689	0.507711	0.317999	1.01344e-08	HVMR
chr22	60711720	60711751	0.483376	0.30456	1.55049e-07	HVMR
chr23	3545638	3545665	0.478163	0.391536	0	HVMR
chr23	3630504	3630519	0.610055	0.381169	6.66134e-16	HVMR
chr23	4165531	4165646	0.590309	0.339281	8.96616e-11	HVMR
chr23	6366540	6366557	0.497026	0.318347	4.99981e-09	HVMR
chr23	6613951	6613997	0.314497	0.373877	1.26303e-09	HVMR
chr23	6652713	6652824	0.30582	0.32478	1.19625e-09	HVMR
chr23	6659988	6660005	0.64698	0.337387	1.39323e-10	HVMR
chr23	6981698	6981755	0.378694	0.353133	3.3681e-10	HVMR
chr23	7074196	7074274	0.555296	0.345051	9.69935e-12	HVMR
chr23	7188221	7188274	0.529574	0.292309	1.56219e-06	HVMR
chr23	7901939	7901989	0.565762	0.367378	8.23785e-14	HVMR
chr23	7902163	7902187	0.693718	0.301761	1.602e-07	HVMR
chr23	7902215	7902295	0.645308	0.318231	5.12731e-09	HVMR
chr23	9429666	9429718	0.497759	0.307868	4.63926e-08	HVMR
chr23	10236791	10236851	0.309114	0.337463	6.21101e-11	HVMR
chr23	11528223	11528252	0.495662	0.295105	5.88491e-07	HVMR
chr23	12225492	12225569	0.480092	0.306108	1.14425e-07	HVMR
chr23	13114824	13114852	0.590104	0.289358	2.65675e-06	HVMR
chr23	13114963	13114978	0.561453	0.30441	9.40926e-08	HVMR
chr23	13115044	13115089	0.555977	0.287401	2.48555e-06	HVMR
chr23	13115220	13115237	0.519391	0.300608	2.01459e-07	HVMR
chr23	15129587	15129730	0.213311	0.294778	6.26545e-07	HVMR
chr23	28129757	28129850	0.467195	0.314538	1.45814e-06	HVMR
chr23	28448546	28448631	0.506713	0.368916	1.4182e-12	HVMR
chr23	28558237	28558271	0.544657	0.309222	6.15838e-08	HVMR
chr23	32927915	32928011	0.522614	0.400554	0	HVMR
chr23	35297735	35297778	0.51866	0.289461	1.70276e-06	HVMR
chr23	43344870	43344963	0.621125	0.321625	2.42665e-09	HVMR
chr23	47675601	47675619	0.553745	0.288233	2.13474e-06	HVMR
chr23	48008460	48008469	0.543333	0.294432	6.69394e-07	HVMR
chr23	48429801	48429877	0.717453	0.368122	2.30926e-14	HVMR
chr23	48434629	48434689	0.546627	0.316468	7.52468e-09	HVMR
chr23	48434714	48434777	0.550994	0.296698	4.33126e-07	HVMR
chr23	48434957	48435009	0.58313	0.322351	2.06433e-09	HVMR
chr23	48435011	48435063	0.633921	0.309006	3.66439e-08	HVMR
chr23	48697260	48697314	0.693102	0.309276	3.46444e-08	HVMR
chr23	48879909	48879955	0.434814	0.318288	9.53629e-09	HVMR
chr23	49318196	49318242	0.575324	0.368228	2.24265e-14	HVMR
chr23	49324066	49324163	0.362621	0.306366	6.31787e-08	HVMR
chr23	49324343	49324557	0.317174	0.342963	1.62723e-11	HVMR
chr23	50062871	50062908	0.742973	0.34952	3.15326e-12	HVMR
chr23	50218267	50218294	0.700139	0.358678	2.93987e-13	HVMR
chr23	50227300	50227357	0.682287	0.331129	1.11415e-08	HVMR
chr23	50310260	50310275	0.474349	0.290953	1.29055e-06	HVMR
chr23	50746133	50746142	0.624182	0.308884	3.56465e-07	HVMR
chr23	50858089	50858106	0.469552	0.306969	5.58245e-08	HVMR
chr23	50858120	50858221	0.435398	0.308014	4.50119e-08	HVMR
chr23	50858235	50858405	0.397453	0.312401	1.79741e-08	HVMR
chr23	50858444	50858705	0.366802	0.292836	9.06127e-07	HVMR
chr23	50858755	50858827	0.4312	0.309418	3.36368e-08	HVMR
chr23	50858833	50859302	0.473016	0.310152	2.88546e-08	HVMR
chr23	50859370	50859387	0.590844	0.309118	3.58008e-08	HVMR
chr23	51453069	51453165	0.331681	0.346837	5.65851e-07	HVMR
chr23	51492231	51492264	0.30474	0.30017	2.19693e-07	HVMR
chr23	51492306	51492366	0.296344	0.319053	8.11337e-09	HVMR
chr23	51492411	51492477	0.384836	0.346207	7.26952e-12	HVMR
chr23	51492553	51492652	0.409545	0.310018	2.96779e-08	HVMR
chr23	52026134	52026297	0.632025	0.333803	1.48601e-10	HVMR
chr23	52026433	52026581	0.648535	0.302321	2.39509e-07	HVMR
chr23	52026650	52026695	0.654542	0.315808	8.67746e-09	HVMR
chr24	1338031	1338074	0.66156	0.297215	1.02055e-06	HVMR
chr24	1862231	1862240	0.713193	0.355804	2.8729e-11	HVMR
chr24	3235271	3235355	0.441454	0.358842	2.81553e-13	HVMR
chr24	3235480	3235563	0.534972	0.319478	3.9011e-09	HVMR
chr24	4342955	4342964	0.427495	0.306172	1.12988e-07	HVMR
chr24	4343010	4343105	0.456931	0.294548	6.54744e-07	HVMR
chr24	4614130	4614294	0.369775	0.290345	1.44533e-06	HVMR
chr24	4614678	4614783	0.247769	0.39089	6.49618e-11	HVMR
chr24	4615031	4615187	0.249185	0.311483	1.29057e-06	HVMR
chr24	8920361	8920445	0.209245	0.313283	9.69434e-07	HVMR
chr24	11388695	11388787	0.718194	0.33542	1.01263e-10	HVMR
chr24	11816475	11816520	0.600276	0.289048	2.80784e-06	HVMR
chr24	15546526	15546648	0.373257	0.336805	7.27218e-11	HVMR
chr24	25944920	25944958	0.514348	0.297832	9.12983e-07	HVMR
chr24	30757650	30757700	0.668372	0.304411	9.40745e-08	HVMR
chr24	31758467	31758523	0.645596	0.333049	1.64074e-08	HVMR
chr24	33152827	33152884	0.470008	0.294209	6.98353e-07	HVMR
chr24	33187198	33187220	0.580684	0.36646	3.64153e-14	HVMR
chr24	37076352	37076446	0.418882	0.384935	6.66134e-16	HVMR
chr24	38526584	38526701	0.338802	0.329838	1.60577e-09	HVMR
chr24	40250643	40250757	0.46451	0.304893	8.53156e-08	HVMR
chr24	40250908	40251015	0.47099	0.297711	3.55828e-07	HVMR
chr24	49849210	49849277	0.458898	0.304916	1.44632e-07	HVMR
chr24	50024414	50024447	0.773914	0.291288	1.21227e-06	HVMR
chr24	50025852	50025898	0.672076	0.336686	7.4827e-11	HVMR
chr24	50763167	50763260	0.544874	0.392154	0	HVMR
chr24	51211716	51211746	0.428232	0.347205	1.35973e-11	HVMR
chr24	51211827	51211995	0.43423	0.346066	7.52998e-12	HVMR
chr24	51212021	51212095	0.420481	0.371742	8.43769e-15	HVMR
chr24	51212181	51212302	0.341306	0.344677	1.06457e-11	HVMR
chr24	52998741	52998799	0.39504	0.320459	3.14233e-09	HVMR
chr24	53891231	53891294	0.450297	0.412502	0	HVMR
chr24	58064629	58064642	0.392755	0.312943	3.10919e-07	HVMR
chr24	58126165	58126198	0.66655	0.286499	2.92908e-06	HVMR
chr24	59560104	59560137	0.626956	0.323191	1.71066e-09	HVMR
chr24	59560146	59560229	0.63934	0.303366	1.16158e-07	HVMR
chr24	59560230	59560316	0.593575	0.3081	4.42189e-08	HVMR
chr24	59754996	59755002	0.513387	0.300365	2.11391e-07	HVMR
chr24	59755288	59755411	0.4426	0.297741	3.53722e-07	HVMR
chr24	60421583	60421655	0.655758	0.291888	1.68613e-06	HVMR
chr24	60433873	60433912	0.405934	0.288065	2.20157e-06	HVMR
chr24	60525830	60525839	0.734415	0.368061	6.88338e-14	HVMR
chr24	60811072	60811176	0.515152	0.318193	5.17099e-09	HVMR
chr24	60811215	60811242	0.542309	0.296898	1.08062e-06	HVMR
chr24	61324254	61324293	0.541743	0.366919	3.21965e-14	HVMR
chr24	61324323	61324475	0.550794	0.380481	6.66134e-16	HVMR
chr24	61324556	61324597	0.644128	0.331667	2.45493e-10	HVMR
chr24	61359553	61359564	0.388821	0.314454	2.12213e-08	HVMR
chr24	61557552	61557609	0.732129	0.288649	1.97785e-06	HVMR
chr24	61927125	61927146	0.481533	0.32611	1.16565e-07	HVMR
chr24	62282024	62282158	0.416552	0.29095	1.99749e-06	HVMR
chr24	62682399	62682450	0.522101	0.339028	4.25693e-11	HVMR
chr25	2009965	2009982	0.51009	0.300853	1.91929e-07	HVMR
chr25	2258328	2258376	0.566653	0.295797	1.3166e-06	HVMR
chr25	7022511	7022596	0.553806	0.308332	4.21403e-08	HVMR
chr25	7022748	7022820	0.5427	0.303083	1.22973e-07	HVMR
chr25	7022982	7023098	0.582936	0.299845	2.34258e-07	HVMR
chr25	8151014	8151057	0.524233	0.296814	4.23533e-07	HVMR
chr25	8272581	8272604	0.235315	0.382669	5.08482e-14	HVMR
chr25	8520302	8520395	0.285074	0.343567	1.4017e-11	HVMR
chr25	9474540	9474593	0.597462	0.297061	6.50654e-07	HVMR
chr25	9474625	9474652	0.552001	0.308451	7.18533e-08	HVMR
chr25	10883971	10884051	0.521306	0.332901	1.83784e-10	HVMR
chr25	11196521	11196603	0.586368	0.342813	1.68845e-11	HVMR
chr25	12960357	12960375	0.293167	0.28983	1.59043e-06	HVMR
chr25	12960596	12960652	0.325329	0.312021	1.94798e-08	HVMR
chr25	18975557	18975626	0.527718	0.35192	1.70863e-12	HVMR
chr25	20592074	20592123	0.570817	0.3124	1.79803e-08	HVMR
chr25	21381199	21381219	0.52591	0.308447	7.19122e-08	HVMR
chr25	25628562	25628676	0.336173	0.318705	4.62288e-09	HVMR
chr25	26214783	26214815	0.450128	0.3213	1.35375e-07	HVMR
chr25	26214823	26214872	0.535864	0.35679	2.30453e-11	HVMR
chr25	26214915	26214995	0.581589	0.320435	1.15913e-08	HVMR
chr25	30035479	30035563	0.433716	0.36707	8.9484e-14	HVMR
chr25	30208514	30208554	0.57054	0.341245	1.53277e-09	HVMR
chr25	30272327	30272408	0.216231	0.375848	9.29603e-09	HVMR
chr25	32384369	32384449	0.176507	0.34818	5.38485e-09	HVMR
chr25	33849445	33849478	0.544337	0.377697	1.55431e-15	HVMR
chr25	33849566	33849583	0.433101	0.395548	1.9984e-15	HVMR
chr25	34140573	34140627	0.324378	0.344443	7.77571e-07	HVMR
chr25	36607472	36607540	0.140375	0.310958	2.5103e-06	HVMR
chr25	36777911	36777921	0.383266	0.314203	2.81894e-06	HVMR
chr25	37786806	37786884	0.508717	0.330084	3.54962e-10	HVMR
chr25	38773451	38773529	0.528318	0.354736	5.47939e-12	HVMR
chr25	39422735	39422792	0.405443	0.306437	6.22665e-08	HVMR
chr25	40012439	40012461	0.316015	0.300097	2.70993e-06	HVMR
chr25	40366257	40366283	0.238758	0.3054	7.69479e-08	HVMR
chr25	40938134	40938158	0.562824	0.306273	6.4397e-08	HVMR
chr25	40949607	40949706	0.392981	0.299117	2.70326e-07	HVMR
chr25	41624592	41624624	0.45095	0.34512	1.25201e-10	HVMR
chr25	41624726	41624767	0.335295	0.343253	1.02266e-09	HVMR
chr25	41819459	41819478	0.281238	0.322397	1.63863e-06	HVMR
chr25	41918829	41918916	0.549378	0.39274	0	HVMR
chr25	41953680	41953738	0.628388	0.303544	5.38569e-07	HVMR
chr25	42166119	42166153	0.577967	0.293356	1.29082e-06	HVMR
chr25	42166196	42166223	0.674015	0.289559	1.67221e-06	HVMR
chr25	42166233	42166248	0.588606	0.323228	6.50719e-09	HVMR
chr25	42503499	42503511	0.5802	0.359159	2.58904e-13	HVMR
chr25	42710695	42710738	0.399159	0.302738	1.31793e-07	HVMR
chr25	42710812	42710916	0.304996	0.312965	2.88279e-08	HVMR
chr26	5485891	5485987	0.365172	0.302849	1.28884e-07	HVMR
chr26	6953181	6953212	0.530715	0.298963	4.54991e-07	HVMR
chr26	14592826	14592879	0.463691	0.28929	1.75737e-06	HVMR
chr26	15671172	15671216	0.229457	0.341395	2.39195e-11	HVMR
chr26	16130560	16130657	0.752955	0.315263	9.75757e-09	HVMR
chr26	18914805	18914849	0.462888	0.333079	1.76239e-10	HVMR
chr26	23261826	23261877	0.305266	0.458931	0	HVMR
chr26	23395645	23395675	0.636529	0.349595	3.09375e-12	HVMR
chr26	23429432	23429452	0.708854	0.381158	6.66134e-15	HVMR
chr26	25624935	25624950	0.555347	0.33504	1.10836e-10	HVMR
chr26	25786956	25786999	0.560875	0.308564	1.22959e-07	HVMR
chr26	25964612	25964655	0.443518	0.298527	4.94008e-07	HVMR
chr26	28567973	28568045	0.606172	0.378098	4.66294e-15	HVMR
chr26	31657304	31657378	0.485623	0.286954	2.69671e-06	HVMR
chr26	31672365	31672376	0.50044	0.429143	2.22045e-16	HVMR
chr26	35446252	35446365	0.603415	0.301937	1.54686e-07	HVMR
chr26	42510602	42510636	0.227271	0.298608	1.29337e-06	HVMR
chr26	43313727	43313763	0.520886	0.303463	1.13916e-07	HVMR
chr26	43313892	43313960	0.562657	0.294466	6.65077e-07	HVMR
chr26	43734312	43734372	0.741004	0.29211	1.03916e-06	HVMR
chr26	43734585	43734650	0.710989	0.321219	2.65562e-09	HVMR
chr26	45729296	45729406	0.276572	0.311022	2.4047e-08	HVMR
chr26	45729514	45729615	0.276521	0.331339	5.54641e-10	HVMR
chr26	45825473	45825526	0.641134	0.336932	7.05487e-11	HVMR
chr26	45875702	45875723	0.472397	0.349437	7.89568e-12	HVMR
chr26	46592979	46592998	0.761008	0.311093	2.36871e-08	HVMR
chr26	47762773	47762892	0.508466	0.305825	7.05663e-08	HVMR
chr26	47837771	47838008	0.742337	0.326582	7.94443e-10	HVMR
chr26	47838031	47838047	0.70346	0.309559	3.26627e-08	HVMR
chr26	47838081	47838152	0.714718	0.326994	7.232e-10	HVMR
chr26	48998960	48998967	0.557536	0.290767	2.06438e-06	HVMR
chr26	49184253	49184266	0.540866	0.296946	4.12781e-07	HVMR
chr26	50820708	50820856	0.368755	0.290084	1.51712e-06	HVMR
chr26	50829546	50829563	0.400783	0.333557	1.4938e-08	HVMR
chr26	50829586	50829597	0.508981	0.317007	4.34603e-08	HVMR
chr26	50829662	50829702	0.651605	0.30469	8.89011e-08	HVMR
chr27	195646	195731	0.272865	0.295205	1.46328e-06	HVMR
chr27	1232564	1232638	0.321557	0.346528	2.18907e-10	HVMR
chr27	6581626	6581685	0.309958	0.305205	8.00609e-08	HVMR
chr27	6831784	6831903	0.488623	0.329253	4.30298e-10	HVMR
chr27	12928572	12928600	0.47396	0.335447	1.02477e-09	HVMR
chr27	12928832	12929006	0.396816	0.342113	2.00568e-11	HVMR
chr27	12929095	12929150	0.376137	0.382338	1.62093e-14	HVMR
chr27	12929167	12929205	0.376252	0.368359	6.35048e-14	HVMR
chr27	12929366	12929411	0.39104	0.340592	1.4943e-10	HVMR
chr27	13514632	13514760	0.507444	0.314051	1.26528e-08	HVMR
chr27	15381145	15381280	0.425694	0.378661	1.11022e-15	HVMR
chr27	16849250	16849270	0.328899	0.332337	1.78776e-07	HVMR
chr27	18666489	18666564	0.225627	0.320167	6.40433e-09	HVMR
chr27	18976131	18976154	0.606648	0.347666	5.03908e-12	HVMR
chr27	24464248	24464280	0.314221	0.385927	2.22045e-16	HVMR
chr27	25372381	25372404	0.385426	0.396118	6.43929e-15	HVMR
chr27	25372567	25372706	0.524748	0.343816	1.31797e-11	HVMR
chr27	25372737	25372766	0.560268	0.323528	3.11272e-09	HVMR
chr27	25372781	25372885	0.52413	0.327577	2.60486e-09	HVMR
chr27	25982274	25982285	0.414269	0.317453	6.07581e-09	HVMR
chr27	32266185	32266240	0.499522	0.349063	3.54117e-12	HVMR
chr27	32633838	32633851	0.471601	0.313795	1.33643e-08	HVMR
chr27	35648141	35648233	0.642854	0.335394	1.01892e-10	HVMR
chr27	35745552	35745643	0.487282	0.295499	8.70212e-07	HVMR
chr27	36431288	36431335	0.407022	0.329036	9.28714e-10	HVMR
chr27	36431357	36431369	0.404433	0.321099	5.24963e-09	HVMR
chr27	36431397	36431425	0.412579	0.321157	9.99215e-09	HVMR
chr27	37326948	37327001	0.338584	0.37827	1.33227e-15	HVMR
chr27	38065475	38065532	0.635456	0.309923	3.02692e-08	HVMR
chr27	38065934	38065977	0.615238	0.389913	0	HVMR
chr27	38118885	38118921	0.501803	0.312415	3.22619e-08	HVMR
chr27	38121837	38121846	0.542541	0.395145	0	HVMR
chr27	38163168	38163218	0.549918	0.322239	2.11634e-09	HVMR
chr27	38168670	38168773	0.341647	0.306729	5.86484e-08	HVMR
chr27	38169273	38169540	0.376618	0.301413	1.71725e-07	HVMR
chr27	38243952	38243975	0.306825	0.324518	1.26907e-09	HVMR
chr27	40093686	40093793	0.349489	0.429245	7.10543e-15	HVMR
chr27	41106604	41106654	0.732031	0.298852	2.84753e-07	HVMR
chr27	42366642	42366669	0.565861	0.314325	3.98277e-08	HVMR
chr27	42549738	42549784	0.337117	0.294839	6.1923e-07	HVMR
chr27	42809076	42809170	0.326521	0.34072	6.39739e-11	HVMR
chr27	42809239	42809321	0.499991	0.330443	3.26572e-10	HVMR
chr27	43069111	43069137	0.632392	0.36822	2.24265e-14	HVMR
chr27	44131792	44131815	0.652873	0.3432	4.44655e-10	HVMR
chr27	44131847	44131880	0.660302	0.338362	5.49296e-10	HVMR
chr27	44131931	44132080	0.665669	0.379828	8.88178e-16	HVMR
chr27	44132100	44132201	0.699094	0.356497	5.21805e-13	HVMR
chr27	44132208	44132268	0.650008	0.331859	2.34694e-10	HVMR
chr27	44476613	44476724	0.63176	0.287359	2.50485e-06	HVMR
chr27	44476733	44476766	0.369853	0.365715	7.10743e-11	HVMR
chr27	44476775	44476896	0.583809	0.312594	1.7256e-08	HVMR
chr28	1140371	1140459	0.507795	0.352278	1.55831e-12	HVMR
chr28	1196191	1196198	0.64921	0.301787	1.59392e-07	HVMR
chr28	1231683	1231711	0.627375	0.371995	7.99361e-15	HVMR
chr28	1234235	1234259	0.428812	0.327944	5.81675e-10	HVMR
chr28	1234268	1234335	0.407172	0.300907	1.89867e-07	HVMR
chr28	5094676	5094691	0.680395	0.363488	8.14904e-14	HVMR
chr28	6020687	6020773	0.652819	0.378419	1.33227e-15	HVMR
chr28	8270730	8270781	0.21335	0.287443	2.46678e-06	HVMR
chr28	8337521	8337580	0.401217	0.358119	3.40838e-13	HVMR
chr28	16031123	16031253	0.529257	0.317946	5.4567e-09	HVMR
chr28	23121651	23121784	0.557406	0.3118	3.65674e-08	HVMR
chr28	23783207	23783268	0.47074	0.348575	2.37179e-11	HVMR
chr28	24204969	24205077	0.553017	0.338851	4.44351e-11	HVMR
chr28	24267687	24267817	0.755363	0.293251	1.31603e-06	HVMR
chr28	24318493	24318540	0.508904	0.389095	0	HVMR
chr28	25946744	25946832	0.328121	0.392958	0	HVMR
chr28	27313380	27313467	0.3334	0.345572	8.51808e-12	HVMR
chr28	36153153	36153213	0.577151	0.348893	3.69638e-12	HVMR
chr28	36962628	36962739	0.553085	0.315198	1.81924e-08	HVMR
chr28	40938575	40938580	0.657792	0.303054	1.23687e-07	HVMR
chr28	41390669	41391029	0.264284	0.346858	6.17506e-12	HVMR
chr28	43693607	43693622	0.764707	0.31086	7.87884e-08	HVMR
chr28	44058353	44058366	0.453316	0.309887	3.05001e-08	HVMR
chr28	45381069	45381141	0.379085	0.293174	8.50095e-07	HVMR
chr28	46101538	46101608	0.347252	0.302585	1.35881e-07	HVMR
chr28	46101717	46101813	0.324111	0.298699	2.93429e-07	HVMR
chr29	1169660	1169723	0.358639	0.397613	0	HVMR
chr29	1288890	1288902	0.53063	0.344994	2.31732e-11	HVMR
chr29	5031464	5031485	0.597087	0.363583	7.9492e-14	HVMR
chr29	6946347	6946364	0.556435	0.287082	2.63471e-06	HVMR
chr29	7363186	7363265	0.540483	0.42159	0	HVMR
chr29	10250300	10250318	0.642791	0.317801	5.63293e-09	HVMR
chr29	11861433	11861492	0.700574	0.29243	9.78259e-07	HVMR
chr29	12282337	12282368	0.55335	0.384952	2.22045e-16	HVMR
chr29	20098978	20098995	0.506992	0.302214	4.08725e-07	HVMR
chr29	21848991	21849014	0.673929	0.350895	2.22133e-12	HVMR
chr29	24216676	24216701	0.573784	0.325663	3.90659e-09	HVMR
chr29	25024065	25024090	0.354345	0.374019	3.87694e-09	HVMR
chr29	25049357	25049400	0.28769	0.355387	6.74744e-08	HVMR
chr29	25049471	25049588	0.570219	0.304881	1.45625e-07	HVMR
chr29	25049652	25049683	0.654367	0.316434	7.58013e-09	HVMR
chr29	25116675	25116884	0.582541	0.298887	2.82808e-07	HVMR
chr29	25116928	25116983	0.600113	0.293808	7.53746e-07	HVMR
chr29	25225505	25225543	0.249487	0.303062	1.23488e-07	HVMR
chr29	25685189	25685232	0.474462	0.323815	2.23517e-08	HVMR
chr29	25809119	25809204	0.548319	0.384806	2.22045e-16	HVMR
chr29	27121387	27121444	0.59492	0.394865	0	HVMR
chr29	31899172	31899206	0.34999	0.308555	2.04352e-06	HVMR
chr29	35271531	35271584	0.349099	0.356272	5.53335e-13	HVMR
chr29	35631721	35631827	0.279254	0.318458	4.87929e-09	HVMR
chr29	36927708	36927762	0.764358	0.296837	4.21601e-07	HVMR
chr29	42541881	42541913	0.359723	0.316219	2.72804e-08	HVMR
chr29	42576934	42577066	0.407584	0.313417	1.44875e-08	HVMR
chr29	42577187	42577266	0.398438	0.345723	8.20255e-12	HVMR
chr29	42577391	42577531	0.394442	0.344242	1.18598e-11	HVMR
chr29	42577559	42577614	0.439875	0.338972	4.31493e-11	HVMR
chr29	44091311	44091347	0.775185	0.337774	5.76308e-11	HVMR
chr29	45424047	45424158	0.512128	0.332124	2.2057e-10	HVMR
chr29	45424294	45424359	0.49143	0.307067	5.47083e-08	HVMR
chr29	47217431	47217454	0.5542	0.290416	2.19888e-06	HVMR
chr29	48022292	48022400	0.384462	0.309286	6.07947e-08	HVMR
chr29	48022459	48022487	0.522415	0.294093	7.13995e-07	HVMR
chr29	48650002	48650034	0.578268	0.293575	7.87842e-07	HVMR
chr29	48650042	48650063	0.533809	0.315467	9.33922e-09	HVMR
chr29	49214118	49214132	0.36294	0.325443	5.25157e-07	HVMR
chr29	49214193	49214238	0.350238	0.332719	3.58998e-07	HVMR
chr29	49899200	49899264	0.426327	0.292702	9.29381e-07	HVMR
chr29	49920967	49921064	0.226822	0.332701	3.59926e-07	HVMR
chr29	50345718	50345785	0.42632	0.369546	3.64286e-12	HVMR
chr29	50656837	50656933	0.678855	0.356334	5.44453e-13	HVMR
chr29	50656948	50657088	0.73662	0.303905	1.04209e-07	HVMR
chr29	50678669	50678792	0.636207	0.324154	1.3775e-09	HVMR
chr29	50897258	50897302	0.370444	0.297594	5.88828e-07	HVMR
chr3	3728226	3728368	0.370711	0.348983	3.61289e-12	HVMR
chr3	6448132	6448155	0.389133	0.408672	0	HVMR
chr3	6813315	6813422	0.428417	0.378869	1.11022e-15	HVMR
chr3	8608077	8608115	0.728029	0.353815	2.67653e-12	HVMR
chr3	8725107	8725226	0.432118	0.298686	2.9418e-07	HVMR
chr3	18526770	18526821	0.241812	0.312331	1.06384e-07	HVMR
chr3	21045146	21045169	0.442259	0.314463	2.118e-08	HVMR
chr3	21045204	21045274	0.434773	0.327688	1.25238e-09	HVMR
chr3	21045289	21045334	0.391767	0.341272	1.52468e-09	HVMR
chr3	24907424	24907526	0.382573	0.288456	2.04919e-06	HVMR
chr3	24907549	24907581	0.398332	0.297042	4.05167e-07	HVMR
chr3	28599693	28599712	0.467258	0.32267	1.06504e-07	HVMR
chr3	29474958	29475019	0.727765	0.289793	1.60118e-06	HVMR
chr3	35966913	35966982	0.618047	0.328962	4.60181e-10	HVMR
chr3	43242596	43242646	0.586042	0.292122	2.52133e-06	HVMR
chr3	43242731	43242793	0.548501	0.332849	1.77388e-09	HVMR
chr3	43242808	43242880	0.361982	0.365257	7.80114e-11	HVMR
chr3	44430167	44430198	0.233091	0.370877	3.24185e-14	HVMR
chr3	53734478	53734569	0.262639	0.313542	1.41072e-08	HVMR
chr3	54085447	54085487	0.444403	0.324524	1.26744e-09	HVMR
chr3	60563601	60563677	0.657127	0.325167	1.09589e-09	HVMR
chr3	64758320	64758343	0.733484	0.294978	6.02986e-07	HVMR
chr3	64758838	64758863	0.620605	0.299342	2.58635e-07	HVMR
chr3	64758948	64758982	0.636742	0.303925	1.03773e-07	HVMR
chr3	78334998	78335024	0.386662	0.348367	4.22196e-12	HVMR
chr3	81442290	81442311	0.410087	0.376637	2.29683e-12	HVMR
chr3	83086828	83086937	0.686456	0.401052	0	HVMR
chr3	89367090	89367168	0.659548	0.366001	4.13003e-14	HVMR
chr3	93298106	93298164	0.323238	0.29817	1.39625e-06	HVMR
chr3	105268073	105268121	0.535511	0.302568	2.28375e-07	HVMR
chr3	105268219	105268237	0.441001	0.343932	8.90965e-10	HVMR
chr3	109670905	109670938	0.409063	0.352144	1.62971e-10	HVMR
chr3	109670949	109670994	0.555825	0.359175	5.00311e-12	HVMR
chr3	111878336	111878416	0.395064	0.371911	7.99361e-15	HVMR
chr3	112266933	112266938	0.679851	0.339413	8.69254e-11	HVMR
chr3	114164667	114164695	0.170925	0.303252	1.18862e-07	HVMR
chr3	115269367	115269445	0.155121	0.290431	1.42253e-06	HVMR
chr3	116463518	116463561	0.518602	0.400575	0	HVMR
chr3	116466019	116466104	0.349081	0.394634	0	HVMR
chr3	117534610	117534694	0.318006	0.400618	0	HVMR
chr3	117824868	117824918	0.263519	0.299321	2.59696e-07	HVMR
chr3	119560149	119560220	0.644768	0.35461	5.64815e-12	HVMR
chr3	119576827	119576959	0.638262	0.349514	1.90219e-11	HVMR
chr3	119637564	119637591	0.596113	0.292758	1.43985e-06	HVMR
chr3	119638193	119638214	0.606449	0.322102	4.23381e-09	HVMR
chr3	119826712	119826808	0.399821	0.34997	2.81197e-12	HVMR
chr3	120199276	120199305	0.49512	0.33352	1.58838e-10	HVMR
chr3	120199309	120199378	0.493145	0.320849	2.88264e-09	HVMR
chr3	121287204	121287428	0.497695	0.294979	6.02944e-07	HVMR
chr3	121287462	121287682	0.358278	0.33093	6.08042e-10	HVMR
chr3	121287691	121287717	0.361449	0.367486	1.69356e-11	HVMR
chr3	121287722	121287816	0.453527	0.337815	1.2616e-10	HVMR
chr4	7480360	7480456	0.586335	0.308181	4.34858e-08	HVMR
chr4	7480565	7480634	0.592818	0.288598	1.99626e-06	HVMR
chr4	7480673	7480729	0.642185	0.302047	1.51325e-07	HVMR
chr4	15353215	15353243	0.492659	0.302668	2.24011e-07	HVMR
chr4	17935256	17935272	0.365658	0.347742	4.94405e-12	HVMR
chr4	20750362	20750387	0.728467	0.313297	8.85875e-08	HVMR
chr4	21112044	21112088	0.395451	0.293437	2.00148e-06	HVMR
chr4	21783945	21784054	0.374562	0.380662	6.66134e-16	HVMR
chr4	23324314	23324335	0.603903	0.302618	1.35004e-07	HVMR
chr4	34805258	34805325	0.436591	0.332183	9.10185e-09	HVMR
chr4	41935442	41935485	0.3631	0.303332	1.16962e-07	HVMR
chr4	49429983	49430000	0.521853	0.291324	1.20411e-06	HVMR
chr4	59218480	59218500	0.614032	0.332394	2.07059e-10	HVMR
chr4	61174616	61174687	0.265859	0.338775	5.61619e-09	HVMR
chr4	62335952	62335990	0.791404	0.289649	1.64454e-06	HVMR
chr4	66515174	66515324	0.29393	0.305911	6.93415e-08	HVMR
chr4	68999614	68999619	0.468681	0.362405	3.86192e-10	HVMR
chr4	76356687	76356753	0.598828	0.423702	0	HVMR
chr4	76906613	76906742	0.335533	0.405509	0	HVMR
chr4	77118191	77118349	0.353579	0.367439	2.77556e-14	HVMR
chr4	83328541	83328594	0.476822	0.330478	3.23905e-10	HVMR
chr4	89863035	89863055	0.211379	0.384638	5.63249e-11	HVMR
chr4	96744473	96744526	0.293968	0.294412	1.6848e-06	HVMR
chr4	103371988	103372010	0.237643	0.298041	3.33682e-07	HVMR
chr4	104540646	104540698	0.466726	0.320917	2.83955e-09	HVMR
chr4	106163594	106163631	0.578052	0.294216	6.97449e-07	HVMR
chr4	106623260	106623302	0.431051	0.290519	1.39941e-06	HVMR
chr4	107678761	107678833	0.603013	0.341288	3.47615e-09	HVMR
chr4	108488387	108488402	0.553607	0.409686	0	HVMR
chr4	110637308	110637339	0.200815	0.369225	5.06262e-14	HVMR
chr4	111901271	111901322	0.474224	0.33141	2.60703e-10	HVMR
chr4	112942073	112942094	0.488486	0.299229	2.64425e-07	HVMR
chr4	112942148	112942173	0.410777	0.303218	9.62846e-07	HVMR
chr4	113414979	113415066	0.41919	0.303449	1.14235e-07	HVMR
chr4	113415098	113415152	0.388091	0.307108	5.42577e-08	HVMR
chr4	113415153	113415274	0.361492	0.292689	9.31701e-07	HVMR
chr4	113482253	113482261	0.687274	0.337286	1.42617e-10	HVMR
chr4	114336151	114336168	0.375514	0.367044	1.58123e-10	HVMR
chr4	114438566	114438625	0.492007	0.339356	2.23607e-09	HVMR
chr4	114438928	114438967	0.561448	0.306295	1.10276e-07	HVMR
chr4	114572842	114572882	0.505329	0.315381	2.02571e-07	HVMR
chr4	114733577	114733614	0.539596	0.289618	2.53652e-06	HVMR
chr4	114733619	114733648	0.446846	0.319811	2.51349e-08	HVMR
chr4	115291895	115291943	0.271692	0.355084	7.54286e-13	HVMR
chr4	117226913	117226935	0.708028	0.301174	1.80077e-07	HVMR
chr4	117292301	117292355	0.331922	0.395464	0	HVMR
chr4	117943981	117944169	0.543802	0.290406	1.42911e-06	HVMR
chr4	118097435	118097479	0.445527	0.314379	1.49416e-06	HVMR
chr4	118390360	118390426	0.448979	0.324145	5.37411e-09	HVMR
chr4	118390440	118390457	0.457007	0.341826	1.12904e-10	HVMR
chr4	118390478	118390550	0.43359	0.326085	8.89809e-10	HVMR
chr4	118872849	118872887	0.583884	0.293653	1.22269e-06	HVMR
chr4	119478003	119478045	0.288021	0.302078	1.50405e-07	HVMR
chr4	119478048	119478104	0.262422	0.30043	3.44325e-07	HVMR
chr4	119953642	119953711	0.525572	0.291057	1.26578e-06	HVMR
chr4	120030705	120030756	0.484282	0.323673	1.16678e-08	HVMR
chr4	120030776	120030801	0.449671	0.31855	1.15119e-07	HVMR
chr4	120030825	120030833	0.450707	0.315334	2.04245e-07	HVMR
chr4	120030849	120030860	0.35617	0.326631	2.6114e-08	HVMR
chr4	120030898	120030911	0.303837	0.313437	1.56797e-07	HVMR
chr4	120031029	120031057	0.434153	0.301594	2.75514e-07	HVMR
chr4	120031076	120031089	0.485626	0.31316	1.53e-08	HVMR
chr5	4783067	4783154	0.428623	0.395542	0	HVMR
chr5	7059605	7059748	0.31202	0.314302	1.19933e-08	HVMR
chr5	7200416	7200505	0.369598	0.321601	3.41667e-08	HVMR
chr5	9974940	9974959	0.462266	0.317677	2.03353e-08	HVMR
chr5	11307887	11307910	0.442753	0.384017	1.04361e-14	HVMR
chr5	14474194	14474215	0.50257	0.361767	1.29452e-13	HVMR
chr5	17795400	17795421	0.353943	0.295055	5.94216e-07	HVMR
chr5	24686252	24686328	0.251091	0.295335	5.63197e-07	HVMR
chr5	26315757	26315762	0.571303	0.341329	2.88596e-10	HVMR
chr5	27699015	27699028	0.433661	0.297075	6.48992e-07	HVMR
chr5	30213279	30213296	0.283451	0.372975	1.47064e-09	HVMR
chr5	50836847	50836920	0.363866	0.371169	9.99201e-15	HVMR
chr5	67892693	67892710	0.436795	0.477002	0	HVMR
chr5	73933862	73933899	0.47759	0.29291	8.93546e-07	HVMR
chr5	74655024	74655086	0.509223	0.328894	4.67498e-10	HVMR
chr5	76048730	76048887	0.497855	0.295884	5.06751e-07	HVMR
chr5	76048932	76048994	0.434692	0.3095	1.02618e-07	HVMR
chr5	82742318	82742406	0.369317	0.3156	9.07606e-09	HVMR
chr5	82742439	82742535	0.409318	0.307646	4.85612e-08	HVMR
chr5	104354409	104354424	0.463992	0.32246	2.01447e-09	HVMR
chr5	104354448	104354456	0.561011	0.308341	4.20639e-08	HVMR
chr5	104402810	104402909	0.43536	0.297605	3.63268e-07	HVMR
chr5	104536324	104536405	0.629012	0.289478	2.6005e-06	HVMR
chr5	104657491	104657520	0.721855	0.298948	2.79415e-07	HVMR
chr5	107214835	107214857	0.321866	0.353514	1.87341e-11	HVMR
chr5	107214879	107214932	0.444207	0.313846	1.32206e-08	HVMR
chr5	107641630	107641661	0.572885	0.31898	4.35189e-09	HVMR
chr5	107641767	107641822	0.481185	0.320918	5.45714e-09	HVMR
chr5	109157547	109157648	0.738263	0.350322	2.57128e-12	HVMR
chr5	110027671	110027713	0.721873	0.301551	1.67073e-07	HVMR
chr5	114488557	114488607	0.50965	0.359415	2.42029e-13	HVMR
chr5	115321601	115321683	0.634978	0.361224	1.49658e-13	HVMR
chr5	116257390	116257498	0.170108	0.319242	2.81049e-08	HVMR
chr5	116257537	116257746	0.468996	0.30107	1.83835e-07	HVMR
chr5	118074431	118074446	0.29941	0.304655	2.58921e-07	HVMR
chr5	118767209	118767302	0.447336	0.375733	8.65974e-15	HVMR
chr5	118785067	118785111	0.518413	0.330274	3.39679e-10	HVMR
chr5	118785125	118785232	0.460358	0.320952	2.81743e-09	HVMR
chr5	118785244	118785332	0.43378	0.317627	5.85026e-09	HVMR
chr5	119107595	119107609	0.633738	0.292554	9.55713e-07	HVMR
chr5	119107749	119107797	0.446614	0.31209	1.91976e-08	HVMR
chr5	119107859	119107893	0.307318	0.308195	4.33604e-08	HVMR
chr5	119107899	119107941	0.277052	0.319455	3.92081e-09	HVMR
chr5	119107945	119107975	0.322369	0.322364	4.00156e-09	HVMR
chr5	119107985	119107990	0.244614	0.349215	3.00831e-10	HVMR
chr5	119108256	119108276	0.363622	0.312376	5.85477e-08	HVMR
chr5	120822422	120822445	0.536371	0.316301	7.80124e-09	HVMR
chr6	4223403	4223477	0.361351	0.296704	4.32616e-07	HVMR
chr6	4364324	4364362	0.576029	0.349094	3.51275e-12	HVMR
chr6	6596316	6596331	0.398148	0.346749	5.72491e-07	HVMR
chr6	13808267	13808300	0.148401	0.354124	1.62734e-11	HVMR
chr6	17348568	17348585	0.768363	0.287629	2.38447e-06	HVMR
chr6	30322162	30322295	0.53667	0.28945	1.70621e-06	HVMR
chr6	32875103	32875155	0.770525	0.289884	1.57454e-06	HVMR
chr6	35490147	35490245	0.342611	0.360223	5.29576e-13	HVMR
chr6	37793576	37793591	0.326332	0.352513	2.35871e-11	HVMR
chr6	38471555	38471588	0.518016	0.354478	2.26819e-12	HVMR
chr6	38471629	38471715	0.486782	0.365898	4.24105e-14	HVMR
chr6	38471780	38471808	0.471958	0.372016	7.77156e-15	HVMR
chr6	38471886	38471958	0.460366	0.355307	1.84297e-12	HVMR
chr6	40612082	40612158	0.652264	0.325215	1.08399e-09	HVMR
chr6	48765401	48765416	0.342342	0.353982	2.5675e-12	HVMR
chr6	49149295	49149335	0.643502	0.320603	3.04397e-09	HVMR
chr6	50079950	50080008	0.508041	0.288432	2.05817e-06	HVMR
chr6	59756369	59756423	0.698066	0.350766	2.29594e-12	HVMR
chr6	66529681	66529723	0.483566	0.288318	2.10169e-06	HVMR
chr6	66529926	66529965	0.456887	0.337431	1.48158e-09	HVMR
chr6	72176135	72176163	0.466035	0.314595	2.06117e-08	HVMR
chr6	75304330	75304365	0.119357	0.299274	1.15091e-06	HVMR
chr6	81711700	81711750	0.143419	0.336193	2.11733e-07	HVMR
chr6	87605577	87605602	0.528105	0.300442	2.08206e-07	HVMR
chr6	92804486	92804588	0.284412	0.34605	7.55929e-12	HVMR
chr6	103232846	103232878	0.344663	0.290117	1.50793e-06	HVMR
chr6	104442943	104443002	0.634525	0.355192	7.33413e-13	HVMR
chr6	106525772	106525825	0.624191	0.287595	2.39915e-06	HVMR
chr6	106629918	106629943	0.473325	0.293721	7.66311e-07	HVMR
chr6	106877429	106877485	0.298614	0.395346	3.10862e-14	HVMR
chr6	106877511	106877552	0.317121	0.35571	1.12672e-11	HVMR
chr6	106877554	106877573	0.335552	0.370231	3.46612e-13	HVMR
chr6	106877614	106877656	0.327971	0.358437	8.35554e-13	HVMR
chr6	106878102	106878130	0.441432	0.325918	9.24133e-10	HVMR
chr6	106893602	106893620	0.543305	0.338343	6.79326e-08	HVMR
chr6	106894036	106894089	0.415684	0.348707	1.36861e-10	HVMR
chr6	106975458	106975484	0.365952	0.429825	2.22045e-16	HVMR
chr6	107522313	107522365	0.237028	0.303516	1.12715e-07	HVMR
chr6	107593683	107593743	0.574436	0.297267	3.87867e-07	HVMR
chr6	109132836	109132924	0.554962	0.310547	2.65677e-08	HVMR
chr6	109132975	109133006	0.482102	0.328875	4.05323e-09	HVMR
chr6	109133024	109133034	0.496229	0.337929	2.72051e-10	HVMR
chr6	109133192	109133203	0.54155	0.29353	7.94578e-07	HVMR
chr6	109133240	109133272	0.558898	0.300157	2.20276e-07	HVMR
chr6	109566032	109566063	0.365941	0.39536	2.88913e-11	HVMR
chr6	109578415	109578431	0.299383	0.319439	7.47691e-09	HVMR
chr6	109578432	109578482	0.294905	0.33854	1.17857e-09	HVMR
chr6	109578501	109578508	0.303063	0.347676	1.71011e-10	HVMR
chr6	114007468	114007506	0.564093	0.304804	1.47839e-07	HVMR
chr6	114016969	114017050	0.484534	0.38024	6.66134e-16	HVMR
chr6	116596105	116596188	0.535939	0.312381	3.42873e-07	HVMR
chr6	117126831	117126904	0.522031	0.40721	0	HVMR
chr6	118595736	118595764	0.449604	0.356224	5.60441e-13	HVMR
chr6	119307020	119307098	0.221093	0.317627	5.8498e-09	HVMR
chr7	933457	933556	0.436334	0.288511	2.02842e-06	HVMR
chr7	2596439	2596474	0.468463	0.363718	3.77678e-11	HVMR
chr7	4160026	4160058	0.621688	0.359856	2.15161e-13	HVMR
chr7	5476474	5476487	0.537705	0.296935	6.66163e-07	HVMR
chr7	5476562	5476585	0.510335	0.291903	1.68179e-06	HVMR
chr7	6587233	6587296	0.409191	0.309773	3.12374e-08	HVMR
chr7	6587379	6587496	0.388638	0.303781	1.06842e-07	HVMR
chr7	20550014	20550036	0.635276	0.305888	1.19489e-07	HVMR
chr7	22460526	22460569	0.415726	0.291093	1.25722e-06	HVMR
chr7	26783878	26783915	0.316443	0.358418	8.39773e-13	HVMR
chr7	27661256	27661277	0.878053	0.300022	2.26229e-07	HVMR
chr7	27725500	27725630	0.147581	0.288963	1.86677e-06	HVMR
chr7	29668558	29668604	0.2423	0.326588	7.93376e-10	HVMR
chr7	32661088	32661114	0.279623	0.33343	3.45553e-10	HVMR
chr7	34109005	34109102	0.743787	0.292552	9.56032e-07	HVMR
chr7	38022084	38022110	0.409324	0.348279	4.31721e-12	HVMR
chr7	50529490	50529495	0.490944	0.36041	1.54372e-09	HVMR
chr7	52498883	52498899	0.399574	0.31451	1.14704e-08	HVMR
chr7	52669080	52669094	0.398956	0.293556	7.9072e-07	HVMR
chr7	61104717	61104760	0.561248	0.350178	2.66698e-12	HVMR
chr7	67864235	67864333	0.33887	0.366286	9.11049e-13	HVMR
chr7	67864452	67864458	0.646343	0.344376	1.14726e-11	HVMR
chr7	74737426	74737553	0.339927	0.353646	1.09535e-12	HVMR
chr7	79284432	79284475	0.426652	0.299002	4.51589e-07	HVMR
chr7	80153004	80153024	0.664863	0.309833	3.08491e-08	HVMR
chr7	83696989	83697088	0.349057	0.374883	1.06728e-11	HVMR
chr7	83697403	83697487	0.478266	0.397883	0	HVMR
chr7	83697577	83697650	0.546021	0.350391	1.54625e-11	HVMR
chr7	84957745	84957787	0.546727	0.408872	0	HVMR
chr7	86922893	86922936	0.627717	0.33673	7.40479e-11	HVMR
chr7	89220393	89220413	0.328739	0.369493	2.63337e-09	HVMR
chr7	89220442	89220475	0.362341	0.368007	1.31093e-10	HVMR
chr7	94155032	94155039	0.426614	0.371156	6.09587e-09	HVMR
chr7	94536353	94536400	0.584743	0.298512	3.0433e-07	HVMR
chr7	94536455	94536525	0.596659	0.310017	2.96848e-08	HVMR
chr7	94537023	94537097	0.616864	0.290239	1.47418e-06	HVMR
chr7	98648174	98648227	0.482875	0.331048	2.83645e-10	HVMR
chr7	104812070	104812188	0.405486	0.35935	2.46247e-13	HVMR
chr7	105587233	105587309	0.655059	0.313285	1.49006e-08	HVMR
chr7	109264538	109264557	0.595433	0.290833	1.31987e-06	HVMR
chr7	109623249	109623275	0.222157	0.329045	1.28796e-06	HVMR
chr7	109623636	109623705	0.201642	0.333685	3.10228e-07	HVMR
chr7	109627128	109627219	0.531485	0.309716	5.57537e-08	HVMR
chr7	110490958	110490971	0.247077	0.366368	1.51766e-09	HVMR
chr7	111792039	111792094	0.41534	0.333662	1.53627e-10	HVMR
chr7	111851627	111851661	0.60714	0.427393	0	HVMR
chr7	111870298	111870342	0.411555	0.351659	7.19123e-11	HVMR
chr7	111870376	111870386	0.394794	0.342396	2.28483e-10	HVMR
chr7	111870391	111870511	0.495562	0.32378	2.94731e-09	HVMR
chr8	660235	660283	0.591348	0.347284	5.54778e-12	HVMR
chr8	8059967	8059972	0.789996	0.292724	1.44874e-06	HVMR
chr8	8575441	8575464	0.321502	0.320662	4.08508e-08	HVMR
chr8	23049143	23049176	0.569801	0.288179	2.15592e-06	HVMR
chr8	23049200	23049236	0.498784	0.296897	4.16727e-07	HVMR
chr8	28137205	28137309	0.742624	0.323531	1.5847e-09	HVMR
chr8	31789509	31789524	0.74507	0.294844	9.82219e-07	HVMR
chr8	36434766	36434833	0.621584	0.29138	1.1915e-06	HVMR
chr8	36447500	36447525	0.656065	0.29924	2.63866e-07	HVMR
chr8	36447532	36447578	0.654921	0.301096	1.82896e-07	HVMR
chr8	36447706	36447847	0.678526	0.290246	1.47221e-06	HVMR
chr8	50689786	50689911	0.582006	0.304525	1.56118e-07	HVMR
chr8	52169894	52170007	0.610544	0.304369	9.48656e-08	HVMR
chr8	52170340	52170410	0.345342	0.346185	9.87728e-11	HVMR
chr8	53516809	53516815	0.320909	0.361368	2.75913e-08	HVMR
chr8	58590228	58590302	0.173423	0.314086	1.56268e-06	HVMR
chr8	62843079	62843108	0.614794	0.373859	4.66294e-15	HVMR
chr8	68324211	68324318	0.315393	0.343966	1.48489e-07	HVMR
chr8	68324397	68324510	0.367782	0.34479	2.43296e-11	HVMR
chr8	69520752	69520818	0.594573	0.291596	1.14441e-06	HVMR
chr8	71419273	71419286	0.745677	0.316787	7.02183e-09	HVMR
chr8	75176654	75176669	0.546126	0.310236	2.83555e-08	HVMR
chr8	75176727	75176767	0.504357	0.319817	3.62112e-09	HVMR
chr8	75636478	75636510	0.566039	0.301343	4.80329e-07	HVMR
chr8	81636756	81636799	0.222946	0.351165	5.16476e-12	HVMR
chr8	89630879	89630901	0.325105	0.311623	2.11882e-08	HVMR
chr8	89691452	89691572	0.521273	0.385699	2.22045e-16	HVMR
chr8	96881803	96881879	0.528987	0.400785	0	HVMR
chr8	97277373	97277504	0.559315	0.399677	0	HVMR
chr8	101580467	101580481	0.55249	0.323619	3.05208e-09	HVMR
chr8	101580638	101580709	0.481873	0.341155	2.53657e-11	HVMR
chr8	101668841	101668887	0.244931	0.33168	5.136e-10	HVMR
chr8	102693669	102693788	0.397472	0.319768	3.3805e-07	HVMR
chr8	103782911	103783006	0.658322	0.311354	2.24231e-08	HVMR
chr8	104175165	104175295	0.617851	0.403063	0	HVMR
chr8	111672717	111672898	0.629456	0.293909	7.39447e-07	HVMR
chr8	113316848	113316883	0.810556	0.318958	4.37342e-09	HVMR
chr9	10444364	10444426	0.22138	0.29454	6.5565e-07	HVMR
chr9	12718898	12718991	0.107349	0.335152	2.58839e-06	HVMR
chr9	15021670	15021731	0.710451	0.359008	7.22533e-13	HVMR
chr9	18235772	18235815	0.519916	0.385878	2.22045e-16	HVMR
chr9	20364600	20364692	0.317378	0.375656	2.88658e-15	HVMR
chr9	22136419	22136559	0.644258	0.371704	8.65974e-15	HVMR
chr9	22435677	22435766	0.63507	0.298964	2.78537e-07	HVMR
chr9	25728402	25728484	0.773457	0.342286	1.9222e-11	HVMR
chr9	26142994	26143048	0.137857	0.301736	1.2422e-06	HVMR
chr9	34642409	34642529	0.2916	0.379578	8.88178e-16	HVMR
chr9	36145432	36145456	0.61695	0.37916	1.11022e-15	HVMR
chr9	36434924	36434986	0.532636	0.340041	3.32925e-11	HVMR
chr9	37404810	37404821	0.375061	0.407056	0	HVMR
chr9	44029819	44029873	0.546268	0.34519	9.37095e-12	HVMR
chr9	44786610	44786623	0.380928	0.34525	5.14637e-11	HVMR
chr9	46841838	46841855	0.478898	0.303751	5.18891e-07	HVMR
chr9	53378773	53378795	0.504733	0.317742	5.70591e-09	HVMR
chr9	62175968	62175977	0.747746	0.321996	8.4024e-09	HVMR
chr9	62827087	62827110	0.474584	0.304122	1.39831e-06	HVMR
chr9	65739543	65739603	0.556409	0.355127	7.4607e-13	HVMR
chr9	68589404	68589499	0.513687	0.355373	3.16354e-11	HVMR
chr9	68591267	68591346	0.652309	0.326227	8.61384e-10	HVMR
chr9	70691475	70691553	0.51637	0.406909	0	HVMR
chr9	75733877	75733945	0.465731	0.351752	1.78391e-12	HVMR
chr9	75734007	75734114	0.41762	0.328326	1.08731e-09	HVMR
chr9	75734174	75734309	0.539883	0.297833	3.47456e-07	HVMR
chr9	83824804	83824858	0.345934	0.339999	3.36293e-11	HVMR
chr9	85830491	85830543	0.474246	0.302236	1.45721e-07	HVMR
chr9	85830562	85830693	0.487786	0.297953	3.39424e-07	HVMR
chr9	88190516	88190649	0.701729	0.334652	1.21531e-10	HVMR
chr9	91896553	91896589	0.421107	0.358896	2.77556e-13	HVMR
chr9	95622729	95622824	0.316123	0.312893	3.13647e-07	HVMR
chr9	96016649	96016741	0.597632	0.307538	4.96618e-08	HVMR
chr9	96556418	96556437	0.514613	0.34527	9.18399e-12	HVMR
chr9	96556464	96556553	0.498918	0.320497	3.11589e-09	HVMR
chr9	96556622	96556845	0.5347	0.346372	6.97509e-12	HVMR
chr9	96563077	96563143	0.532084	0.34199	2.06746e-11	HVMR
chr9	96563177	96563291	0.427307	0.327012	5.93773e-09	HVMR
chr9	96563429	96563507	0.439153	0.321147	1.93072e-08	HVMR
chr9	97731866	97731898	0.291843	0.356827	8.68461e-12	HVMR
chr9	98733838	98733850	0.54865	0.288652	1.97658e-06	HVMR
chr9	98815654	98815695	0.559531	0.383178	1.11022e-15	HVMR
chr9	99137397	99137434	0.406802	0.317719	1.07482e-08	HVMR
chr9	100213827	100213936	0.783259	0.316417	1.41185e-08	HVMR
chr9	101087589	101087602	0.326903	0.439602	0	HVMR
chr9	101121082	101121154	0.15155	0.291647	1.13337e-06	HVMR
chr9	101483007	101483122	0.493775	0.315673	8.93446e-09	HVMR
chr9	101667892	101667942	0.24307	0.293262	8.3603e-07	HVMR
chr9	101667969	101667979	0.331455	0.3207	2.97931e-09	HVMR
chr9	102140674	102140722	0.667974	0.38913	0	HVMR
chr9	102290886	102290902	0.617409	0.288293	2.11155e-06	HVMR
chr9	102770241	102770334	0.802251	0.30858	4.00346e-08	HVMR
chr9	102770378	102770479	0.731149	0.349474	7.82352e-12	HVMR
chr9	102770501	102770788	0.818433	0.297834	3.47419e-07	HVMR
chr9	102817516	102817526	0.372566	0.301227	8.15161e-07	HVMR
chr9	102821239	102821271	0.376463	0.300868	3.16641e-07	HVMR
chr9	102931005	102931039	0.507615	0.321816	2.32544e-09	HVMR
chr9	102931125	102931190	0.534237	0.339767	3.55844e-11	HVMR
chr9	102931505	102931579	0.573459	0.287995	2.22999e-06	HVMR
chr9	102998255	102998278	0.697162	0.324481	5.00806e-09	HVMR
chr9	103009908	103009968	0.469334	0.360906	1.62759e-13	HVMR
chr9	103258745	103258778	0.616919	0.30008	9.98623e-07	HVMR
chr9	104158439	104158454	0.585456	0.320129	3.38032e-09	HVMR
chr9	104158455	104158505	0.555861	0.28986	1.58155e-06	HVMR
chr9	104158708	104158753	0.659909	0.299301	2.60712e-07	HVMR
chr9	104445531	104445590	0.721227	0.287617	2.38946e-06	HVMR
chr9	104820904	104820972	0.731521	0.293124	8.58164e-07	HVMR
chr9	104821288	104821302	0.699918	0.304519	9.20348e-08	HVMR
chrX	3651874	3651893	0.766918	0.315477	3.16508e-08	HVMR
chrX	4189027	4189124	0.369024	0.373103	5.50671e-14	HVMR
chrX	4189129	4189244	0.329554	0.373869	4.50751e-14	HVMR
chrX	4189386	4189438	0.389421	0.341041	5.93205e-11	HVMR
chrX	5000935	5000954	0.308113	0.365674	1.43025e-08	HVMR
chrX	8230946	8231064	0.522066	0.304054	2.89865e-07	HVMR
chrX	8231164	8231249	0.539802	0.316275	1.45426e-08	HVMR
chrX	11928954	11928977	0.523704	0.296253	4.72006e-07	HVMR
chrX	17258676	17258708	0.371649	0.315876	2.20829e-06	HVMR
chrX	17258762	17258796	0.369955	0.370501	8.83671e-12	HVMR
chrX	17258832	17258851	0.573079	0.328318	4.54438e-09	HVMR
chrX	17258878	17258900	0.548162	0.340326	7.01796e-11	HVMR
chrX	20899893	20899914	0.608072	0.289856	1.58266e-06	HVMR
chrX	21121176	21121237	0.256596	0.289627	2.5326e-06	HVMR
chrX	21121248	21121301	0.301686	0.311255	2.28934e-08	HVMR
chrX	25413286	25413312	0.388244	0.302606	3.79984e-07	HVMR
chrX	26555994	26556044	0.496522	0.293681	7.72163e-07	HVMR
chrX	26732524	26732540	0.555933	0.31	2.9791e-08	HVMR
chrX	29685453	29685528	0.414214	0.290198	2.28661e-06	HVMR
chrX	39998057	39998111	0.239272	0.335671	2.19767e-08	HVMR
chrX	39998239	39998334	0.226403	0.397452	1.11022e-15	HVMR
chrX	39998352	39998397	0.212736	0.398448	8.88178e-16	HVMR
chrX	39998424	39998484	0.135651	0.331247	1.08929e-08	HVMR
chrX	40485190	40485255	0.487788	0.329478	1.35353e-07	HVMR
chrX	41061989	41062066	0.408756	0.323786	2.24769e-08	HVMR
chrX	41965790	41965807	0.41258	0.310039	9.24354e-08	HVMR
chrX	55018393	55018450	0.544886	0.296642	4.37816e-07	HVMR
chrX	57675323	57675381	0.475632	0.3062	5.73007e-07	HVMR
chrX	59638047	59638186	0.411235	0.330163	3.48495e-10	HVMR
chrX	59638284	59638381	0.382728	0.308723	3.88648e-08	HVMR
chrX	60880279	60880312	0.368551	0.314197	4.57016e-07	HVMR
chrX	67538588	67538605	0.278956	0.355976	1.63209e-07	HVMR
chrX	81298088	81298151	0.359266	0.303582	1.11208e-07	HVMR
chrX	86618748	86618769	0.519225	0.340753	1.44071e-10	HVMR
chrX	86621138	86621149	0.78661	0.329938	3.25458e-09	HVMR
chrX	91260150	91260185	0.470163	0.328454	7.79859e-08	HVMR
chrX	91260205	91260311	0.453637	0.368887	5.52891e-14	HVMR
chrX	93976028	93976118	0.635856	0.291287	1.21238e-06	HVMR
chrX	103969268	103969330	0.462219	0.296333	1.19594e-06	HVMR
chrX	105678290	105678335	0.614918	0.303143	3.43811e-07	HVMR
chrX	105678425	105678530	0.610365	0.364217	5.32463e-13	HVMR
chrX	108681516	108681634	0.348679	0.289133	1.80902e-06	HVMR
chrX	108878632	108878676	0.480354	0.353453	3.15701e-10	HVMR
chrX	109738753	109738800	0.594434	0.331195	2.74135e-10	HVMR
chrX	110857673	110857731	0.545125	0.293297	1.30488e-06	HVMR
chrX	110857771	110857788	0.432417	0.294869	2.46941e-06	HVMR
chrX	111430480	111430512	0.461531	0.303311	1.5995e-06	HVMR
chrX	113028392	113028444	0.208933	0.35555	1.73133e-07	HVMR
chrX	113575960	113576017	0.360894	0.333526	6.83628e-07	HVMR
chrX	118604968	118604978	0.453022	0.305111	6.93224e-07	HVMR
chrX	118605007	118605028	0.418639	0.317065	5.26692e-07	HVMR
chrX	118605033	118605055	0.52145	0.332575	8.44013e-09	HVMR
chrX	118605116	118605132	0.568389	0.297025	6.55083e-07	HVMR
chrX	118605148	118605201	0.569756	0.315668	8.94413e-09	HVMR
chrX	119137684	119137726	0.379164	0.313436	1.72554e-06	HVMR
chrX	119677191	119677227	0.456759	0.340796	1.42683e-10	HVMR
chrX	120473578	120473601	0.674805	0.321315	3.60836e-08	HVMR
chrX	120473715	120473732	0.657301	0.307241	1.58475e-07	HVMR
chrX	123842912	123842941	0.384512	0.315309	3.78882e-07	HVMR
chrX	124263812	124263865	0.145988	0.383743	2.31069e-10	HVMR
chrX	125231973	125232017	0.440001	0.325762	9.57548e-10	HVMR
chrX	125232064	125232117	0.446315	0.303906	1.76164e-07	HVMR
chrX	131928082	131928149	0.642431	0.30229	2.40961e-07	HVMR
chrX	132949187	132949269	0.331707	0.315944	1.55806e-08	HVMR
chrX	132949319	132949366	0.328938	0.320671	2.12117e-08	HVMR
chrX	136333046	136333119	0.45071	0.318114	9.89255e-09	HVMR
chrX	136333120	136333206	0.473238	0.292632	9.41706e-07	HVMR
chrX	137378850	137378874	0.564115	0.372721	1.9762e-14	HVMR
chrX	138088233	138088271	0.469391	0.344572	7.64448e-07	HVMR
chrX	138571957	138572037	0.312692	0.294389	6.74815e-07	HVMR
chrX	140195097	140195139	0.279316	0.312707	1.6845e-08	HVMR
chrX	141364219	141364327	0.623609	0.374959	3.55271e-15	HVMR
chrX	141459230	141459274	0.527551	0.316566	1.36869e-08	HVMR
chrX	143834277	143834314	0.293012	0.341428	1.23614e-10	HVMR
chrX	144081148	144081215	0.220375	0.335077	2.44295e-08	HVMR
chrX	144081232	144081281	0.320539	0.309014	6.12841e-07	HVMR
chrX	145051037	145051121	0.549271	0.307164	5.36304e-08	HVMR
chrX	145051332	145051393	0.546592	0.30349	1.13305e-07	HVMR
chrX	145485845	145485875	0.363896	0.428035	0	HVMR
chrX	145983788	145983832	0.542912	0.396284	1.55431e-15	HVMR
chrX	146408801	146408836	0.300721	0.314449	1.16209e-08	HVMR
chrX	146590662	146590753	0.715864	0.364297	6.55032e-14	HVMR
chrX	146623899	146623907	0.617317	0.362888	2.06857e-12	HVMR
chrX	146823955	146824021	0.334395	0.290578	2.1357e-06	HVMR
chrX	146824075	146824111	0.331461	0.293819	7.52177e-07	HVMR
chrX	146824363	146824413	0.476973	0.30068	1.98604e-07	HVMR
chrX	146824559	146824687	0.417768	0.301712	2.69335e-07	HVMR
chrX	146824762	146824822	0.486757	0.296004	4.95204e-07	HVMR
chrX	147332317	147332371	0.732691	0.307209	5.31357e-08	HVMR
chrX	147496136	147496192	0.344655	0.37567	2.88658e-15	HVMR
chrX	147705850	147705865	0.517385	0.314828	1.96425e-08	HVMR
chrX	147944070	147944117	0.123153	0.372989	4.56512e-09	HVMR
chrX	148315143	148315414	0.492071	0.316619	7.28212e-09	HVMR
chrX	148315447	148315524	0.508588	0.288867	1.89998e-06	HVMR
chr1	1408426	1408576	0.0117974	0.0143564	1.34792e-24	Hypo CMR
chr1	1776570	1776595	0.0190429	0.0642372	9.30335e-08	Hypo CMR
chr1	3049269	3049304	0.0113011	0.0347322	6.21487e-14	Hypo CMR
chr1	3049729	3049750	0.00246914	0.013901	1.46242e-20	Hypo CMR
chr1	3049756	3049765	0.00231481	0.0161374	1.41126e-12	Hypo CMR
chr1	3184186	3184207	0.0284618	0.0342148	1.35756e-14	Hypo CMR
chr1	3721825	3721852	0.0389656	0.0583576	9.48274e-09	Hypo CMR
chr1	5278607	5278644	0.121399	0.0422033	3.01511e-12	Hypo CMR
chr1	6823290	6823302	0.0496781	0.054615	1.8984e-09	Hypo CMR
chr1	8811033	8811096	0.00654161	0.0231719	4.80252e-19	Hypo CMR
chr1	8861206	8861222	0.0422135	0.0654763	1.45494e-07	Hypo CMR
chr1	8955701	8955716	0.00415016	0.0103564	2.08243e-28	Hypo CMR
chr1	8955761	8955790	0.00415405	0.0155285	3.51339e-21	Hypo CMR
chr1	21596105	21596428	0.181544	0.0680372	3.5426e-07	Hypo CMR
chr1	32837295	32837313	0.0177448	0.0412825	4.5185e-12	Hypo CMR
chr1	32837339	32837351	0.0134921	0.0331562	1.9422e-14	Hypo CMR
chr1	32837366	32837391	0.0154131	0.0361118	1.64335e-13	Hypo CMR
chr1	33023872	33023888	0.0284944	0.0616143	6.34854e-08	Hypo CMR
chr1	34971103	34971171	0.0191097	0.0238036	9.80195e-19	Hypo CMR
chr1	34971274	34971361	0.0383372	0.0320837	2.54144e-15	Hypo CMR
chr1	35660039	35660053	0.00925926	0.0545545	2.70677e-07	Hypo CMR
chr1	35660167	35660184	0.0108025	0.0443576	5.90159e-09	Hypo CMR
chr1	35660206	35660240	0.00890854	0.0299765	2.51978e-13	Hypo CMR
chr1	42531385	42531399	0.00652557	0.0296544	5.52149e-14	Hypo CMR
chr1	42531553	42531566	0.0154999	0.0628638	5.59282e-08	Hypo CMR
chr1	43729324	43729454	0.0670848	0.066184	1.86904e-07	Hypo CMR
chr1	44889634	44889657	0.0350076	0.062268	4.46492e-08	Hypo CMR
chr1	44965147	44965172	0.00462963	0.0240563	5.74186e-18	Hypo CMR
chr1	46430534	46430693	0.0398921	0.038187	2.32793e-13	Hypo CMR
chr1	46464560	46464582	0.00655271	0.0242596	3.12801e-17	Hypo CMR
chr1	46543173	46543221	0.0102564	0.0407039	3.19234e-12	Hypo CMR
chr1	46543522	46543535	0.0149774	0.0328092	1.49139e-14	Hypo CMR
chr1	47066048	47066091	0.058726	0.055116	4.78193e-09	Hypo CMR
chr1	51390378	51390402	0.0159566	0.0481487	1.91546e-10	Hypo CMR
chr1	52548665	52548747	0.0185611	0.0434887	6.4651e-12	Hypo CMR
chr1	57452871	57452878	0.062133	0.0556651	1.20636e-08	Hypo CMR
chr1	57460838	57460849	0.0645973	0.0288182	1.52621e-16	Hypo CMR
chr1	58643888	58643936	0.00827585	0.0322847	1.22624e-12	Hypo CMR
chr1	59433801	59433861	0.0215968	0.0445187	1.16986e-11	Hypo CMR
chr1	60267603	60267719	0.13413	0.0572868	6.0648e-09	Hypo CMR
chr1	60268568	60268633	0.00846561	0.0393989	3.92994e-12	Hypo CMR
chr1	61698512	61698655	0.0651266	0.0225023	2.2047e-19	Hypo CMR
chr1	62392600	62392636	0.0614794	0.0666813	3.79496e-07	Hypo CMR
chr1	65463172	65463204	0.0170955	0.0475535	6.1562e-11	Hypo CMR
chr1	65463289	65463316	0.0117845	0.0538711	5.74728e-09	Hypo CMR
chr1	65463471	65463489	0.00823044	0.0473779	8.69597e-09	Hypo CMR
chr1	65463742	65463756	0.00891634	0.0353814	2.80057e-12	Hypo CMR
chr1	67448637	67448657	0.00310133	0.0126869	4.88069e-26	Hypo CMR
chr1	68421003	68421033	0.00740741	0.0436436	4.34995e-09	Hypo CMR
chr1	68864610	68864624	0	0	0	Hypo CMR
chr1	68864776	68864789	0.0146083	0.0489193	2.80652e-10	Hypo CMR
chr1	69040161	69040265	0.0934321	0.0529552	8.90707e-10	Hypo CMR
chr1	70557052	70557078	0.0356835	0.0265087	1.69045e-17	Hypo CMR
chr1	71710421	71710440	0.00945088	0.0443503	2.614e-11	Hypo CMR
chr1	71710442	71710452	0.0148148	0.0649347	2.09143e-07	Hypo CMR
chr1	71789819	71789829	0.044577	0.0693828	1.51374e-06	Hypo CMR
chr1	71839746	71839789	0.0119274	0.0454783	4.81674e-11	Hypo CMR
chr1	71965073	71965090	0.0577229	0.0548308	2.09042e-09	Hypo CMR
chr1	73805244	73805264	0.0522691	0.0639068	8.24188e-08	Hypo CMR
chr1	73977756	73977766	0.00617284	0.023131	9.71038e-18	Hypo CMR
chr1	73977784	73977826	0.0125661	0.0611749	6.19272e-07	Hypo CMR
chr1	75616232	75616319	0.0179889	0.0573643	6.26622e-09	Hypo CMR
chr1	75616545	75616580	0.0157669	0.0721111	2.13356e-06	Hypo CMR
chr1	80180078	80180119	0.0121631	0.0315154	5.42313e-15	Hypo CMR
chr1	81992681	81992704	0.00692871	0.0334131	2.4452e-13	Hypo CMR
chr1	81992718	81992732	0.0145503	0.046015	8.6328e-10	Hypo CMR
chr1	82574319	82574350	0.00717385	0.032296	1.00363e-14	Hypo CMR
chr1	85933233	85933251	0.0155571	0.0523345	6.66276e-10	Hypo CMR
chr1	85934038	85934048	0.0197276	0.0683873	3.98702e-07	Hypo CMR
chr1	85934082	85934103	0.0206366	0.057654	7.07749e-09	Hypo CMR
chr1	85934112	85934125	0.0272047	0.0657378	1.59669e-07	Hypo CMR
chr1	85934158	85934222	0.0275428	0.0729868	1.75185e-06	Hypo CMR
chr1	85934621	85934628	0.0110113	0.0316445	1.77291e-15	Hypo CMR
chr1	88631541	88631645	0.0300434	0.0661298	1.83376e-07	Hypo CMR
chr1	94744517	94744524	0.00887599	0.0202329	6.84006e-20	Hypo CMR
chr1	98395214	98395373	0.0647234	0.0556423	2.99112e-09	Hypo CMR
chr1	99075359	99075391	0.00632716	0.0289915	6.59334e-16	Hypo CMR
chr1	102331873	102331889	0.043229	0.0565759	8.82394e-09	Hypo CMR
chr1	107576012	107576047	0.0101665	0.0358695	1.38941e-13	Hypo CMR
chr1	107774348	107774384	0.00621107	0.0309485	1.19003e-14	Hypo CMR
chr1	109662342	109662352	0.00855279	0.0274234	4.13544e-17	Hypo CMR
chr1	111318624	111318640	0.012377	0.0476222	6.38286e-11	Hypo CMR
chr1	111318688	111318709	0.0188635	0.0604682	2.2229e-08	Hypo CMR
chr1	111648343	111648367	0.0116197	0.0279277	6.68312e-17	Hypo CMR
chr1	111648420	111648434	0.0136744	0.0299376	4.15087e-16	Hypo CMR
chr1	111648476	111648507	0.0191919	0.040898	1.35257e-12	Hypo CMR
chr1	112883353	112883441	0.169693	0.0427185	4.10601e-12	Hypo CMR
chr1	113078234	113078254	0.106037	0.0726578	1.58263e-06	Hypo CMR
chr1	113202981	113203007	0.144537	0.0410584	1.49487e-12	Hypo CMR
chr1	116105319	116105357	0.12303	0.055266	1.0255e-08	Hypo CMR
chr1	118537429	118537435	0.00617285	0.0320751	8.44545e-15	Hypo CMR
chr1	118878407	118878520	0.0797307	0.0696315	6.02913e-07	Hypo CMR
chr1	119999690	119999712	0.0574831	0.0678943	3.37494e-07	Hypo CMR
chr1	121872228	121872268	0.00954531	0.0344344	1.53692e-12	Hypo CMR
chr1	121886622	121886638	0.0170304	0.0514162	9.23547e-10	Hypo CMR
chr1	121886835	121886847	0.00864199	0.034715	1.90511e-13	Hypo CMR
chr1	122034741	122035015	0.105498	0.0609258	2.66074e-08	Hypo CMR
chr1	124939194	124939241	0.110194	0.0286467	1.30456e-16	Hypo CMR
chr1	125884611	125884658	0.0190236	0.0655015	1.46806e-07	Hypo CMR
chr1	126744910	126744956	0.018147	0.0273838	3.98104e-17	Hypo CMR
chr1	127042076	127042102	0.0164089	0.0462529	3.06815e-11	Hypo CMR
chr1	127042146	127042169	0.0153711	0.0415064	5.16121e-12	Hypo CMR
chr1	127129293	127129303	0.0266665	0.0441795	9.63971e-12	Hypo CMR
chr1	127318190	127318220	0	0	0	Hypo CMR
chr1	127318338	127318355	0.00673402	0.04036	5.34858e-08	Hypo CMR
chr1	127469317	127469357	0.00805152	0.041083	1.51799e-12	Hypo CMR
chr1	127736334	127736342	0.00848767	0.0332268	6.33324e-15	Hypo CMR
chr1	127736489	127736500	0.00383141	0.0195498	5.21611e-21	Hypo CMR
chr1	128407563	128407582	0.0667686	0.073849	2.27921e-06	Hypo CMR
chr1	128790603	128790773	0.07012	0.0513106	4.09012e-10	Hypo CMR
chr1	131242461	131242479	0.0151575	0.0593026	2.63475e-08	Hypo CMR
chr1	131243491	131243506	0.0146374	0.0575431	4.93894e-08	Hypo CMR
chr1	131258983	131259114	0.135005	0.0548093	2.07054e-09	Hypo CMR
chr1	132326432	132326498	0.0223695	0.0584439	9.82655e-09	Hypo CMR
chr1	132327215	132327288	0.0467937	0.0606523	2.39018e-08	Hypo CMR
chr1	132327418	132327513	0.0474677	0.0745499	2.81395e-06	Hypo CMR
chr1	132451053	132451070	0.012037	0.0419365	2.56537e-12	Hypo CMR
chr1	133525892	133525921	0.0135803	0.0553966	3.5733e-07	Hypo CMR
chr1	133526419	133526434	0.00740741	0.0447214	1.68956e-08	Hypo CMR
chr1	134189807	134189829	0.0147183	0.0524696	7.09997e-10	Hypo CMR
chr1	135833011	135833035	0.096477	0.0317806	1.98325e-15	Hypo CMR
chr1	135945678	135945694	0.0136149	0.0394972	1.51933e-12	Hypo CMR
chr1	135945712	135945758	0.0110532	0.0307464	1.01524e-14	Hypo CMR
chr1	138513851	138514029	0.13432	0.0394499	5.37265e-13	Hypo CMR
chr1	140912863	140912875	0.00653596	0.0339619	3.54545e-14	Hypo CMR
chr1	140912979	140912991	0.0043573	0.0226412	1.22004e-18	Hypo CMR
chr1	140913031	140913044	0.00617285	0.0320751	8.44545e-15	Hypo CMR
chr1	140913101	140913122	0.0112434	0.043071	3.23476e-11	Hypo CMR
chr1	141718422	141718490	0.0996269	0.0703654	7.65872e-07	Hypo CMR
chr1	142533025	142533037	0.0119764	0.0463426	1.79675e-10	Hypo CMR
chr1	142874887	142874911	0.0189815	0.0632126	3.63957e-07	Hypo CMR
chr1	143755807	143755813	0.0152606	0.0669041	1.18618e-06	Hypo CMR
chr1	144104625	144104631	0.0725778	0.0268548	2.3803e-17	Hypo CMR
chr1	145317379	145317425	0.186188	0.0358652	4.60835e-14	Hypo CMR
chr1	147058255	147058270	0.0210229	0.0473904	8.74082e-09	Hypo CMR
chr1	148131773	148131813	0.0363752	0.0739582	2.35571e-06	Hypo CMR
chr1	148131837	148131851	0.029473	0.049786	1.9354e-10	Hypo CMR
chr1	148773554	148773584	0.0123323	0.036677	2.41936e-13	Hypo CMR
chr1	149389430	149389444	0.0768474	0.0732574	1.90359e-06	Hypo CMR
chr1	150482218	150482295	0.0306907	0.0449041	1.4547e-11	Hypo CMR
chr1	150761084	150761226	0.0269169	0.0313573	1.39685e-15	Hypo CMR
chr1	150858273	150858436	0.043365	0.027768	5.74665e-17	Hypo CMR
chr1	151200403	151200416	0.025155	0.0242596	1.62069e-18	Hypo CMR
chr1	151564313	151564351	0.0407749	0.0678886	3.36847e-07	Hypo CMR
chr1	151565056	151565099	0.0346422	0.0687684	2.08614e-06	Hypo CMR
chr1	152381076	152381115	0.0215342	0.0356934	4.06965e-14	Hypo CMR
chr1	153183876	153183882	0.0209055	0.0299759	4.29265e-16	Hypo CMR
chr1	154131116	154131275	0.03084	0.026541	1.74556e-17	Hypo CMR
chr1	154219453	154219467	0.00917108	0.0282126	1.80862e-14	Hypo CMR
chr1	154222941	154222956	0.0267997	0.0538507	2.42221e-08	Hypo CMR
chr1	155337958	155337980	0.00746115	0.0260119	1.02569e-17	Hypo CMR
chr1	155337991	155338045	0.00926453	0.0318647	2.12513e-15	Hypo CMR
chr1	155406124	155406144	0.0148148	0.0661518	5.45767e-07	Hypo CMR
chr1	155628006	155628118	0.0357634	0.0599862	1.83595e-08	Hypo CMR
chr1	155628133	155628163	0.0205665	0.0505347	2.80413e-10	Hypo CMR
chr1	155628175	155628298	0.0239374	0.0430052	4.86723e-12	Hypo CMR
chr1	155628306	155628328	0.0210553	0.0408365	1.30158e-12	Hypo CMR
chr1	155802150	155802165	0.0126126	0.0334959	2.50788e-14	Hypo CMR
chr1	156870358	156870400	0.0667965	0.0697804	6.33078e-07	Hypo CMR
chr1	157429528	157429631	0.0556689	0.0627303	9.56358e-08	Hypo CMR
chr1	157907212	157907336	0.0798868	0.0726867	1.5969e-06	Hypo CMR
chr10	449832	449844	0.0303185	0.0515763	4.64748e-10	Hypo CMR
chr10	1043759	1043770	0.00604782	0.0210384	4.15327e-13	Hypo CMR
chr10	3206225	3206262	0.00462963	0.0245145	4.04206e-17	Hypo CMR
chr10	6987610	6987649	0.105305	0.0621245	4.22735e-08	Hypo CMR
chr10	8139881	8139906	0.0379394	0.0565259	4.38657e-09	Hypo CMR
chr10	8689633	8689664	0.0149945	0.0560228	5.51878e-08	Hypo CMR
chr10	8883527	8883753	0.13373	0.0464281	3.37433e-11	Hypo CMR
chr10	9301443	9301518	0.0436553	0.0639111	1.46062e-07	Hypo CMR
chr10	10242837	10242859	0.00832455	0.0228168	3.18747e-19	Hypo CMR
chr10	11438217	11438233	0.0102881	0.0505814	1.48837e-07	Hypo CMR
chr10	11438298	11438303	0.0107744	0.0441038	3.46289e-10	Hypo CMR
chr10	11967850	11967868	0.00297813	0.0116959	4.06122e-24	Hypo CMR
chr10	14330044	14330077	0.00748996	0.026205	2.06939e-16	Hypo CMR
chr10	15080097	15080124	0.00925926	0.049029	6.64266e-10	Hypo CMR
chr10	15080140	15080160	0.00423019	0.013806	2.13102e-22	Hypo CMR
chr10	15080311	15080331	0.0105364	0.0483145	2.08078e-10	Hypo CMR
chr10	16728804	16729014	0.110424	0.0427256	4.12356e-12	Hypo CMR
chr10	19068007	19068027	0	0	0	Hypo CMR
chr10	20673591	20673599	0.0108206	0.03177	1.96617e-15	Hypo CMR
chr10	21206852	21206865	0.00115741	0.00651608	8.8804e-28	Hypo CMR
chr10	21206975	21206992	0.0129594	0.0381174	1.78833e-12	Hypo CMR
chr10	21208087	21208106	0.0192052	0.0582185	1.22073e-07	Hypo CMR
chr10	21208226	21208244	0.00864199	0.034715	1.90511e-13	Hypo CMR
chr10	21457165	21457194	0.00411522	0.0231682	9.86587e-16	Hypo CMR
chr10	21599353	21599362	0.0111876	0.033164	6.02867e-15	Hypo CMR
chr10	21658725	21658734	0.00600325	0.0286699	6.93474e-15	Hypo CMR
chr10	24381786	24382014	0.119469	0.0729016	2.703e-06	Hypo CMR
chr10	24785243	24785283	0.0511212	0.0581319	8.63751e-09	Hypo CMR
chr10	25827177	25827191	0.00865451	0.0206346	2.19996e-20	Hypo CMR
chr10	25827483	25827535	0.0107556	0.038551	2.34164e-12	Hypo CMR
chr10	26815005	26815028	0.0292688	0.0656072	1.52434e-07	Hypo CMR
chr10	30515191	30515346	0.0461051	0.0395914	5.88942e-13	Hypo CMR
chr10	32866440	32866465	0.00925135	0.0267726	2.19548e-17	Hypo CMR
chr10	33949063	33949075	0.00214286	0.00862404	2.77462e-27	Hypo CMR
chr10	33949236	33949246	0.0138007	0.0466988	5.04165e-10	Hypo CMR
chr10	33949254	33949268	0.00823045	0.039291	3.68172e-12	Hypo CMR
chr10	33949507	33949536	0.0139918	0.0561162	7.29125e-09	Hypo CMR
chr10	35707840	35707876	0.00373991	0.0105486	3.41529e-28	Hypo CMR
chr10	36057885	36057908	0.0123457	0.0666666	1.10221e-06	Hypo CMR
chr10	36165844	36165974	0.0478395	0.0677581	5.42405e-07	Hypo CMR
chr10	36743048	36743227	0.090458	0.0509436	3.42422e-10	Hypo CMR
chr10	37134732	37134873	0.106907	0.0602687	2.05424e-08	Hypo CMR
chr10	37754779	37754796	0.0415958	0.0673572	2.80934e-07	Hypo CMR
chr10	37754889	37754923	0.0466396	0.0704366	7.83734e-07	Hypo CMR
chr10	38287408	38287415	0.006734	0.0343604	1.51595e-14	Hypo CMR
chr10	40823145	40823168	0.0115601	0.0508076	3.20473e-10	Hypo CMR
chr10	42711970	42711998	0.0128531	0.0452157	1.01141e-10	Hypo CMR
chr10	42863466	42863483	0.0514595	0.0514054	4.28116e-10	Hypo CMR
chr10	42878068	42878088	0.00815161	0.0220469	6.17776e-19	Hypo CMR
chr10	42901558	42901571	0.0103045	0.0339918	3.62457e-14	Hypo CMR
chr10	42901792	42901803	0.0224367	0.0633844	6.79398e-08	Hypo CMR
chr10	42901836	42901861	0.005698	0.0296077	1.12229e-15	Hypo CMR
chr10	42902199	42902209	0.0107658	0.0401344	8.3508e-13	Hypo CMR
chr10	43328930	43328948	0.00735994	0.0268869	9.75616e-17	Hypo CMR
chr10	43329139	43329152	0.0193065	0.0705139	1.30822e-06	Hypo CMR
chr10	43329451	43329488	0	0	0	Hypo CMR
chr10	43988335	43988354	0.0161943	0.0729969	1.7573e-06	Hypo CMR
chr10	43988679	43988688	0.0142761	0.0570144	5.4041e-09	Hypo CMR
chr10	43989308	43989348	0.014924	0.0416442	2.14628e-12	Hypo CMR
chr10	44632732	44632760	0.0748523	0.0659102	1.69712e-07	Hypo CMR
chr10	45158493	45158570	0.0360647	0.034817	2.13598e-14	Hypo CMR
chr10	45318597	45318739	0.101371	0.0513361	4.14065e-10	Hypo CMR
chr10	46242379	46242406	0.0093795	0.042891	8.00545e-09	Hypo CMR
chr10	46570978	46570990	0.00493826	0.0251976	4.42449e-18	Hypo CMR
chr10	46571028	46571046	0.0198413	0.0693661	5.52463e-07	Hypo CMR
chr10	47085955	47085970	0.0167287	0.0510969	3.68867e-10	Hypo CMR
chr10	48949680	48949687	0.00493827	0.0192069	1.68956e-17	Hypo CMR
chr10	49984643	49984657	0.132783	0.0316992	1.85471e-15	Hypo CMR
chr10	50282233	50282280	0.00943449	0.0309154	9.63561e-16	Hypo CMR
chr10	50282851	50282886	0.00958685	0.0347969	2.10408e-14	Hypo CMR
chr10	50283180	50283185	0	0	0	Hypo CMR
chr10	51410282	51410313	0.00444444	0.0235339	1.48423e-17	Hypo CMR
chr10	51591723	51591736	0.0141026	0.0477467	1.56493e-10	Hypo CMR
chr10	51597993	51598033	0.00901847	0.0420396	2.7309e-12	Hypo CMR
chr10	54866092	54866099	0.0157127	0.067068	7.33706e-07	Hypo CMR
chr10	54866322	54866330	0.00308642	0.0113228	2.00148e-25	Hypo CMR
chr10	57712889	57712916	0.0165579	0.047912	1.70092e-10	Hypo CMR
chr10	58166205	58166278	0.0982214	0.0625831	5.03142e-08	Hypo CMR
chr10	60078388	60078393	0.0100297	0.0220623	1.30467e-19	Hypo CMR
chr10	60078411	60078439	0.0140447	0.0448614	1.42021e-11	Hypo CMR
chr10	63509627	63509731	0.00318881	0.010296	1.77949e-28	Hypo CMR
chr10	66709379	66709549	0.0945109	0.0475652	6.19412e-11	Hypo CMR
chr10	66976451	66976609	0.0240157	0.0216865	8.26251e-20	Hypo CMR
chr10	67293388	67293497	0.00925926	0.05	2.30191e-09	Hypo CMR
chr10	67293662	67293671	0.005291	0.0297877	2.20147e-13	Hypo CMR
chr10	69250814	69250837	0.0101604	0.0381762	2.31099e-13	Hypo CMR
chr10	69469382	69469395	0.00751865	0.0242706	3.16288e-17	Hypo CMR
chr10	70983270	70983291	0.0342331	0.0595096	1.91409e-07	Hypo CMR
chr10	72006320	72006502	0.0290469	0.0263729	1.47606e-17	Hypo CMR
chr10	73081426	73081607	0.0518314	0.0439992	8.69117e-12	Hypo CMR
chr10	73694507	73694548	0.0103276	0.0374237	3.99343e-13	Hypo CMR
chr10	75637469	75637493	0.00434848	0.0166427	4.49944e-22	Hypo CMR
chr10	75637544	75637557	0.00782516	0.023961	5.18877e-18	Hypo CMR
chr10	76108886	76108898	0.0179617	0.060942	1.68215e-07	Hypo CMR
chr10	76670025	76670051	0.0782265	0.066612	2.17102e-07	Hypo CMR
chr10	76992360	76992439	0.00473939	0.016864	1.00639e-22	Hypo CMR
chr10	77330846	77330863	0.005291	0.0291606	3.79223e-14	Hypo CMR
chr10	79503132	79503207	0.00781814	0.0154042	8.90955e-24	Hypo CMR
chr10	81121631	81121642	0.00888147	0.023375	1.19556e-15	Hypo CMR
chr10	81676701	81676711	0.00867363	0.0244435	8.62997e-18	Hypo CMR
chr10	82877789	82877823	0.00962596	0.0509832	7.66859e-09	Hypo CMR
chr10	82878078	82878149	0.00925926	0.0533002	8.48966e-08	Hypo CMR
chr10	83227657	83227890	0.0336583	0.0281455	8.20012e-17	Hypo CMR
chr10	84739429	84739495	0.0405648	0.0693044	5.41321e-07	Hypo CMR
chr10	85095510	85095569	0.0980111	0.07168	1.16582e-06	Hypo CMR
chr10	85375471	85375492	0.0097313	0.0404221	1.94079e-11	Hypo CMR
chr10	86415459	86415486	0.0148397	0.0688179	4.60577e-07	Hypo CMR
chr10	86415643	86415658	0.0165785	0.0640217	8.59747e-08	Hypo CMR
chr10	87785541	87785560	0.105285	0.0608172	2.54996e-08	Hypo CMR
chr10	87785619	87785696	0.119596	0.0652507	1.34232e-07	Hypo CMR
chr10	89074112	89074127	0.00292398	0.0186081	5.28468e-14	Hypo CMR
chr10	89187105	89187119	0.0178566	0.049542	3.80204e-10	Hypo CMR
chr10	89247547	89247559	0.00986975	0.0464082	4.38475e-10	Hypo CMR
chr10	89247980	89247989	0.0111868	0.0338227	3.19886e-14	Hypo CMR
chr10	89317959	89318098	0.0907909	0.0639352	1.47314e-07	Hypo CMR
chr10	92081345	92081497	0.132327	0.0282885	9.36939e-17	Hypo CMR
chr10	96717648	96717656	0.0279093	0.0630028	1.96951e-06	Hypo CMR
chr10	101083492	101083593	0.0525637	0.0590106	2.35058e-08	Hypo CMR
chr10	101709269	101709333	0.0533071	0.0564583	4.26107e-09	Hypo CMR
chr10	101928989	101929008	0.0331319	0.0488996	2.7795e-10	Hypo CMR
chr10	101929195	101929234	0.0341849	0.0630937	6.09608e-08	Hypo CMR
chr10	102332759	102332829	0.0467128	0.0726118	1.56025e-06	Hypo CMR
chr10	102904504	102904521	0.0607452	0.0679845	5.84142e-07	Hypo CMR
chr10	103225909	103225937	0.0395528	0.0588746	1.17246e-08	Hypo CMR
chr10	103430311	103430332	0.0253317	0.0601787	1.28715e-07	Hypo CMR
chr10	103470192	103470204	0.029236	0.0531442	9.72269e-10	Hypo CMR
chr10	103470226	103470260	0.0383231	0.0590532	1.26096e-08	Hypo CMR
chr10	103724774	103724850	0.0682994	0.0674079	2.85864e-07	Hypo CMR
chr10	104033146	104033163	0.0455121	0.033207	6.23573e-15	Hypo CMR
chr10	104033201	104033223	0.00733413	0.0118586	7.95458e-27	Hypo CMR
chr11	140608	140637	0.0089375	0.0304352	2.25145e-15	Hypo CMR
chr11	140879	140896	0.0124903	0.0282268	8.84614e-17	Hypo CMR
chr11	1558977	1559005	0.0557731	0.0736111	2.12047e-06	Hypo CMR
chr11	2143768	2143793	0.0212778	0.058587	1.04222e-08	Hypo CMR
chr11	2223430	2223446	0.00622386	0.0210793	9.87174e-19	Hypo CMR
chr11	2731667	2731675	0.010582	0.0595755	3.69406e-07	Hypo CMR
chr11	2731854	2731862	0.00925926	0.0481125	1.88106e-10	Hypo CMR
chr11	2907058	2907065	0.00887713	0.0280106	2.75733e-16	Hypo CMR
chr11	3265523	3265537	0.0123457	0.0666666	1.10221e-06	Hypo CMR
chr11	7011945	7011973	0.0584894	0.0655778	1.5085e-07	Hypo CMR
chr11	7145072	7145222	0.0745107	0.0430204	4.91093e-12	Hypo CMR
chr11	8138942	8139092	0.0717665	0.0428074	4.32899e-12	Hypo CMR
chr11	8934109	8934121	0	0	0	Hypo CMR
chr11	8945950	8945957	0.0166079	0.0580916	1.16714e-07	Hypo CMR
chr11	8946019	8946076	0.011847	0.0608176	8.70797e-08	Hypo CMR
chr11	8946148	8946220	0.0130241	0.0346384	1.8689e-14	Hypo CMR
chr11	8946250	8946262	0.0272857	0.070727	8.60628e-07	Hypo CMR
chr11	9240219	9240257	0.0402342	0.0540263	1.4562e-09	Hypo CMR
chr11	9791859	9791876	0.00208659	0.0117473	3.67287e-22	Hypo CMR
chr11	10823765	10823790	0.145914	0.0389807	3.95143e-13	Hypo CMR
chr11	11147789	11147797	0.00889183	0.0292955	2.34984e-16	Hypo CMR
chr11	11168220	11168245	0.00734111	0.0347008	1.88637e-13	Hypo CMR
chr11	11168265	11168306	0.010004	0.0315782	5.70188e-15	Hypo CMR
chr11	11168314	11168333	0.0104894	0.0404821	7.48142e-12	Hypo CMR
chr11	11514883	11514916	0.00609292	0.0239771	2.3466e-17	Hypo CMR
chr11	11618129	11618149	0.00411522	0.0222222	1.73705e-17	Hypo CMR
[truncated: 4,648 more rows]

## Sheet: Table S3
Table S3. Significant VMRs associated with bovine complex traits and the most significant meQTL within 1 Mb of these VMRs. Some meQTL were within the reproduction-related QTLs (https://www.animalgenome.org/cgi-bin/QTLdb/BT/index).
Trait	Significant VMRs	epiGWAS P-value	Associated genes (± 10kb)	meQTL ID	meQTL chromosome	meQTL location	Alleles	Meth_SNP P-value	Reproduction-related QTL
CCR	chr29:46270746-46270765	2.0372e-06
	chr29:46270842-46270867	5.67421e-06
	chr18:16621972-16621983	1.12937e-05		rs110138508	chr18	16379647	A/G	0.00263826
	chr18:57097832-57097893	1.64643e-05	ASPDH/JOSD2/LRRC4B	rs109326022	chr18	57052792	G/T	0.0037459	PL, CE, SB, CS
	chr23:42099806-42099877	2.23955e-05		rs41642172	chr23	42121189	G/A	0.000244842
	chr4:39202283-39202414	1.97998e-05	HGF
	chr7:109301777-109301796	1.39419e-05
	chr10:80967505-80968103	5.46893e-05	ZFP36L1	rs43637634	chr10	81422131	G/A	0.00331449
	chr21:6543253-6543307	4.83977e-05	ADAMTS17
	chr21:7777516-7777629	5.04305e-05	SYNM
	chr27:39769986-39770012	5.38022e-05
	chr5:118749916-118749923	5.1018e-05
	chr9:77099914-77099982	4.46114e-05	ARFGEF3
DPR	chr10:80967505-80968103	1.47991e-06	ZFP36L1	rs43637634	chr10	81422131	G/A	0.00331449
	chr23:42099806-42099877	4.89146e-06		rs41642172	chr23	42121189	G/A	0.000244842
	chr29:46270746-46270765	5.80494e-06
	chr7:109301777-109301796	2.90599e-06
	chr18:16621972-16621983	1.14721e-05		rs110138508	chr18	16379647	A/G	0.00263826
	chr27:39769986-39770012	1.46477e-05
	chr29:46270842-46270867	1.70319e-05
	chr3:43242596-43242646	1.72412e-05	LRRC39
	chr5:118749916-118749923	2.16215e-05
	chr18:56560453-56560476	5.01486e-05	CPT1C
	chr18:57097832-57097893	4.34713e-05	ASPDH/JOSD2/LRRC4B	rs109326022	chr18	57052792	G/T	0.0037459	PL, CE, SB, CS
	chr21:2915057-2915162	4.15242e-05	ATP10A
	chr24:5619829-5619992	4.41268e-05	CBLN2
	chr4:39202283-39202414	4.50886e-05	HGF
	chr7:22460301-22460317	4.96175e-05	TMPRSS9
	chrX:3700378-3700434	4.11692e-05	SLC25A5
GL	chr16:41062279-41062328	1.03962e-06
	chr23:22125083-22125099	5.73025e-06	CRISP2	rs109012262	chr23	22032509	C/T	0.0042972	CE, DPR, SB
ST_PL	chr1:156464097-156464114	3.38874e-07
	chr13:82595803-82595845	3.64755e-06
	chr25:5925779-5925860	3.63193e-06
	chr1:44683686-44683719	5.10014e-06	EFHB
	chr21:63494385-63494425	6.15634e-06
	chr16:43946956-43947009	1.20358e-05	PEX14
	chr2:5241631-5241695	1.11971e-05	CYP27C1
	chr2:30266293-30266308	1.41112e-05	RF00026	rs135047649	chr2	30052681	A/G	0.00269208
	chr21:14562766-14562822	1.41014e-05
	chr8:84983050-84983082	9.40706e-06	CTSL2/CTSV
	chr15:83435551-83435625	1.70035e-05
	chr1:154420638-154420669	3.64707e-05	BTD
	chr10:103499967-103499984	3.50755e-05	RPS6KA5
	chr14:46679515-46679592	3.09085e-05
	chr16:43947077-43947090	2.95122e-05	PEX14
	chr20:56594582-56594646	3.53809e-05
	chr23:22125184-22125321	2.79671e-05	CRISP2	rs109012262	chr23	22032509	C/T	0.00926189	CE, DPR, SB
	chr3:21169676-21169703	2.86009e-05		rs110436677	chr3	20906408	G/A	0.00714288
	chr8:84983240-84983265	2.42358e-05	CTSV
	chr1:6822488-6822525	5.21085e-05	RF00026
	chr12:81168252-81168278	5.55981e-05
	chr27:13120556-13120580	4.8233e-05
	chr29:9770173-9770226	4.82824e-05
	chr4:117788448-117788468	4.33246e-05	DPP6	rs43422223	chr4	118631977	A/G	0.00177896
Stature	chr15:80881486-80881510	1.58487e-06
Note: CCR: Cow conception rate; DPR: daughter pregnancy rate; ST_PL: Standard length of productive life; Stature: Stature; PL: length of productive life; SB: Stillbirth; CS: Calf size; CE: Calving ease; SCR: Sire conception rate; HPR: Heifer pregnancy rate; CR: Conception rate

## Sheet: Table S4
Table S4. Sperm sample description.
Sample ID	Age (day)	Used in Association study?
A01	2140	No
A02	3110	No
A03	3452	No
H01	343	Yes
H02	345	Yes
H03	436	Yes
H04	430	Yes
H05	353	Yes
H06	452	Yes
H07	351	Yes
H08	414	Yes
H09	337	Yes
H10	3129	No
L01	342	Yes
L02	393	Yes
L03	349	Yes
L04	357	Yes
L05	337	Yes
L06	334	Yes
L07	402	Yes
L08	392	Yes
L09	380	Yes
L10	380	Yes
Y01	395	Yes
Y02	1302	No
Y03	1903	No
T1	2537	No
T2	2543	No

## Sheet: Table S5
Table S5. Statistics summary of predicted transmitting ability (PTA) values and the accuracy for Bovine complex traits in asscociation studies with VMRs.
Traits	PTA (mean)	PTA (SD)	Accuracy (%) (mean)
Milk	636.211	894.632	96.1905
Fat	23.8421	34.1732	96.1905
Pro	26	23.7651	96.381
Fat_percentage	0.00210526	0.115257	96.1905
Pro_percentage	0.0236842	0.0401678	96.381
SCS	2.80895	0.189441	94.2381
Net_Merit	381.211	217.879	92.6667
Cheese_Merit	398.421	220.845	—
Fluid_Merit	343.684	218.106	—
Grazing_Merit	366.71	205.45	—
Final_score	0.91	0.66	91.43
Stature	0.493158	0.798638	92.8571
Strength	0.282105	0.643476	92.5714
Dairy_Form	-0.0978947	1.30316	92.619
Foot_Angle	0.671053	0.887718	92.1429
Rear_Legs	-0.252632	1.02079	92.4286
Body_Depth	-0.0873684	0.844096	92.6667
Rump_Angle	-0.0194737	0.852574	92.7619
Rump_width	0.329474	0.680763	92.5714
Fore_Udder_Att	1.40053	0.84823	92.4762
Rear_Udder_Height	1.62947	1.07542	92.4286
Udder_Depth	1.25263	1.02086	92.7619
Udder_Cleft	0.501053	1.03556	92.2857
Front_Teat_Pla	0.518421	0.933484	92.7143
Teat_Length	-0.0489474	1.23784	92.7143
Rear_Legs _rear	0.560526	0.699972	90.4762
Feed_Leg	0.723158	0.532364	91.3333
Rear_Teat_Pla	0.323158	1.1465	91.9048
Rear_Udder_Width	1.49895	0.989747	78.1429
Heifer_conc_Rate	1.22632	1.55629	83.4762
Cow_Conc_Rate	2.31579	2.56781	88.619
ST_PL	3.73684	2.07611	86.3333
Gestation_Length	-0.373684	1.69635	98.1905
PL	4.05263	2.07535	90.1429
DPR	1.76842	2.1942	89.2381
Sire_Calv_Ease	7.51053	1.49402	95.0952
Daugther_Calv_Ease	6.31053	1.16709	85.5714
Sire_Still_Birth	7.75263	1.03943	89.6667
Daughter_Still_Birth	6.78947	1.23329	85.3333
Livability	1.28421	2.25838	74.3333
